# Supplementary material for: N-(2,6-Dimethyl-3-oxo-1-thia-4-aza­spiro­[4.5]dec-4-yl)-2-hydr­oxy-2,2-di­phenyl­acetamide
Source: Acta Crystallogr Sect E Struct Rep Online. 2008 Sep 13;64(Pt 10):o1919. doi: 10.1107/S1600536808028651 (PMC2959300; doi:10.1107/S1600536808028651)
Supplement: Supplementary file 1 [file e-64-o1919-sup1.cif]

##############################################################################
###                                                                        ###
###        Electronic paper (Acta Crystallographica Section E)             ###
###                                                                        ###
##############################################################################
#                                                                            #
# This CIF contains the data in a paper accepted for publication in Acta     #
# Crystallographica Section E. It conforms to the requirements of Notes      #
# for Authors for Section E, and has been peer reviewed under the auspices   #
# of the IUCr Commission on Journals.                                        #
#                                                                            #
# Full details of the Crystallographic Information File format               #
# are given in the paper "The Crystallographic Information File (CIF):       #
# a New Standard Archive File for Crystallography" by S. R. Hall, F. H.      #
# Allen and I. D. Brown [Acta Cryst. (1991), A47, 655-685].                  #
#                                                                            #
# The current version of the core CIF dictionary is obtainable from          #
# ftp://ftp.iucr.org/pub/cif_core.dic. The current version number is 2.4.    #
#                                                                            #
# Software is freely available for graphical display of the structure(s) in  #
# this CIF.  For information consult the CIF home page http://www.iucr.org/  #
# cif/home.html                                                              #
#                                                                            #
# This file may be used for bona fide research purposes within the           #
# scientific community so long as proper attribution is given to the journal # 
# article from which it was obtained.                                        #
#                                                                            #
##############################################################################
                                             
data_global
_audit_creation_method     'PLATON <TABLE ACC> option'
_journal_date_recd_electronic     2008-09-03
_journal_date_accepted     2008-09-07
_journal_name_full     'Acta Crystallographica, Section E'
_journal_year     2008
_journal_volume     64
_journal_issue     10
_journal_page_first     o1919
_journal_page_last     o1919
_journal_paper_category     QO
_journal_coeditor_code     HB2789
_publ_contact_author_name
;
Mehmet Akkurt
;
_publ_contact_author_address
;
Department of Physics
Faculty of Arts and Sciences
Erciyes University
38039 Kayseri
Turkey
;
_publ_contact_author_email     'akkurt@erciyes.edu.tr'
_publ_contact_author_fax     '+90-352-4374933'
_publ_contact_author_phone     '+90-352-4374901 / 33106'
_publ_section_title
;\
<i>N</i>-(2,6-Dimethyl-3-oxo-1-thia-4-azaspiro[4.5]dec-4-yl)-2-hydroxy-2,2-\
diphenylacetamide
;
loop_
    _publ_author_name
    _publ_author_address
    '\,Serife P\?inar Yal\,c\?in'
;
Department of Physics
Faculty of Arts and Sciences
Erciyes University
38039 Kayseri
Turkey
;
    'Mehmet Akkurt'
;
Department of Physics
Faculty of Arts and Sciences
Erciyes University
38039 Kayseri
Turkey
;
    'Ertan \,Sahin'
;
Department of Chemistry
Faculty of Arts and Sciences
Atat\"urk University
22240 Erzurum
Turkey
;
    '\"Ozlen G\"uzel'
;
Department of Pharmaceutical Chemistry
Faculty of Pharmacy
Istanbul University
34116 Istanbul
Turkey
;
    'Ayd\?in Salman'
;
Department of Pharmaceutical Chemistry
Faculty of Pharmacy
Istanbul University
34116 Istanbul
Turkey
;
    'Eser \.Ilhan'
;
Department of Pharmaceutical Chemistry
Faculty of Pharmacy
Istanbul University
34116 Istanbul
Turkey
;
_publ_section_synopsis     .
data_I
_chemical_name_systematic
;
<i>N</i>-(2,6-Dimethyl-3-oxo-1-thia-4-azaspiro[4.5]dec-4-yl)-2-hydroxy-2,2-
diphenylacetamide
;
_chemical_name_common     ?
_chemical_formula_moiety     'C24 H28 N2 O3 S'
_chemical_formula_sum     'C24 H28 N2 O3 S'
_chemical_formula_structural     ?
_chemical_formula_iupac     'C24 H28 N2 O3 S'
_chemical_formula_weight     423.55
_chemical_melting_point     ?
_symmetry_cell_setting     monoclinic
_symmetry_space_group_name_H-M     'P 21/c'
_symmetry_space_group_name_Hall     '-P 2ybc'
loop_
    _symmetry_equiv_pos_site_id
    _symmetry_equiv_pos_as_xyz
    1 x,y,z
    2 -x,1/2+y,1/2-z
    3 -x,-y,-z
    4 x,1/2-y,1/2+z
_cell_length_a     9.4942(4)
_cell_length_b     20.6765(5)
_cell_length_c     12.0052(4)
_cell_angle_alpha     90
_cell_angle_beta     105.063(2)
_cell_angle_gamma     90
_cell_volume     2275.73(14)
_cell_formula_units_Z     4
_cell_measurement_reflns_used     4481
_cell_measurement_theta_min     2.43
_cell_measurement_theta_max     30.55
_cell_measurement_temperature     293.15
_cell_special_details
;
;
_exptl_crystal_description     block
_exptl_crystal_colour     'pale yellow'
_exptl_crystal_size_max     0.2000
_exptl_crystal_size_mid     0.2000
_exptl_crystal_size_min     0.2000
_exptl_crystal_size_rad     ?
_exptl_crystal_density_diffrn     1.236
_exptl_crystal_density_meas     ?
_exptl_crystal_density_method     'Not Measured'
_exptl_crystal_F_000     900
_exptl_absorpt_coefficient_mu     0.169
_exptl_absorpt_correction_type     'empirical (using intensity measurements)'
_exptl_absorpt_process_details     'XABS2 (Parkin et al., 1995)'
_exptl_absorpt_correction_T_min     0.967
_exptl_absorpt_correction_T_max     0.967
_exptl_special_details
;
;
_diffrn_ambient_temperature     293.1500
_diffrn_radiation_type     'Mo K\a'
_diffrn_radiation_wavelength     0.7107
_diffrn_radiation_source     'Sealed Tube'
_diffrn_radiation_monochromator     'Graphite Monochromator'
_diffrn_measurement_device
;
Rigaku R-AXIS conversion
;
_diffrn_measurement_method     'dtprofit.ref'
_diffrn_detector_area_resol_mean     10.0000
_diffrn_reflns_number     6931
_diffrn_reflns_av_R_equivalents     0.0000
_diffrn_reflns_av_sigmaI/netI     0.0557
_diffrn_reflns_theta_min     2.64
_diffrn_reflns_theta_max     30.54
_diffrn_reflns_theta_full     30.54
_diffrn_measured_fraction_theta_max     0.994
_diffrn_measured_fraction_theta_full     0.994
_diffrn_reflns_limit_h_min     -13
_diffrn_reflns_limit_h_max     13
_diffrn_reflns_limit_k_min     0
_diffrn_reflns_limit_k_max     29
_diffrn_reflns_limit_l_min     0
_diffrn_reflns_limit_l_max     17
_diffrn_reflns_reduction_process     'Lp corrections applied'
_diffrn_standards_number     0
_diffrn_standards_interval_count     .
_diffrn_standards_interval_time     .
_diffrn_standards_decay_%     ?
_refine_special_details
;
Refinement on <i>F</i>^2^ for ALL reflections except those flagged by the user
for potential systematic errors. Weighted <i>R</i>-factors <i>wR</i> and all
goodnesses of fit <i>S</i> are based on <i>F</i>^2^, conventional
<i>R</i>-factors <i>R</i> are based on <i>F</i>, with <i>F</i> set to zero for
negative <i>F</i>^2^. The observed criterion of <i>F</i>^2^ > \s(<i>F</i>^2^)
is used only for calculating -<i>R</i>-factor-obs <i>etc</i>. and is not
relevant to the choice of reflections for refinement. <i>R</i>-factors based
on <i>F</i>^2^ are statistically about twice as large as those based on
<i>F</i>, and <i>R</i>-factors based on ALL data will be even larger.
;
_reflns_number_total     6931
_reflns_number_gt     3002
_reflns_threshold_expression     I>2\s(I)
_refine_ls_structure_factor_coef     Fsqd
_refine_ls_matrix_type     full
_refine_ls_R_factor_all     0.1833
_refine_ls_R_factor_gt     0.0942
_refine_ls_wR_factor_gt     0.1885
_refine_ls_wR_factor_ref     0.2353
_refine_ls_goodness_of_fit_ref     1.050
_refine_ls_restrained_S_all     1.050
_refine_ls_number_reflns     6931
_refine_ls_number_parameters     301
_refine_ls_number_restraints     0
_refine_ls_number_constraints     ?
_refine_ls_hydrogen_treatment     'mixed'
_refine_ls_weighting_scheme     'calc'
_refine_ls_weighting_details
         'calc w=1/[\s^2^(Fo^2^)+(0.0588P)^2^+1.0272P] where P=(Fo^2^+2Fc^2^)/3'
_atom_sites_solution_hydrogens     'difmap and geom'
_atom_sites_solution_primary     'direct'
_atom_sites_solution_secondary     'difmap'
_refine_ls_shift/su_max     0.000
_refine_ls_shift/su_mean     0.000
_refine_diff_density_max     0.284
_refine_diff_density_min     -0.351
_refine_ls_extinction_method     'none'
loop_
    _atom_type_symbol
    _atom_type_description
    _atom_type_scat_dispersion_real
    _atom_type_scat_dispersion_imag
    _atom_type_scat_source
    S S 0.1246 0.1234 'International Tables Vol C Tables 4.2.6.8 and 6.1.1.4'
    O O 0.0106 0.0060 'International Tables Vol C Tables 4.2.6.8 and 6.1.1.4'
    N N 0.0061 0.0033 'International Tables Vol C Tables 4.2.6.8 and 6.1.1.4'
    H H 0.0000 0.0000 'International Tables Vol C Tables 4.2.6.8 and 6.1.1.4'
    C C 0.0033 0.0016 'International Tables Vol C Tables 4.2.6.8 and 6.1.1.4'
_computing_data_collection     'CrystalClear (Rigaku/MSC, 2005)'
_computing_cell_refinement     'CrystalClear (Rigaku/MSC, 2005)'
_computing_data_reduction     'CrystalClear (Rigaku/MSC, 2005)'
_computing_structure_solution     'SIR-97 (Altomare <i>et al.</i>,  1999)'
_computing_structure_refinement     'SHELXL97 (Sheldrick, 2008)'
_computing_molecular_graphics     'ORTEP-3 for Windows (Farrugia, 1997)'
_computing_publication_material     'PLATON (Spek, 2003)'
loop_
    _atom_site_type_symbol
    _atom_site_label
    _atom_site_fract_x
    _atom_site_fract_y
    _atom_site_fract_z
    _atom_site_U_iso_or_equiv
    _atom_site_thermal_displace_type
    _atom_site_calc_flag
    _atom_site_refinement_flags
    _atom_site_occupancy
    S S1 -0.11370(14) 0.07379(6) 0.21004(13) 0.1429(6) Uani . . 1.000
    O O1 0.1607(3) -0.03247(12) 0.4220(2) 0.0880(10) Uani . . 1.000
    O O2 0.2399(2) 0.11034(14) 0.5737(2) 0.0862(9) Uani . . 1.000
    O O3 0.5610(3) 0.07766(12) 0.48919(19) 0.0738(9) Uani . . 1.000
    N N1 0.1428(3) 0.06961(14) 0.3499(2) 0.0709(10) Uani . . 1.000
    N N2 0.2874(3) 0.08385(15) 0.4045(2) 0.0713(10) Uani . . 1.000
    C C1 -0.0926(4) -0.0586(2) 0.2264(4) 0.0989(17) Uani . . 1.000
    C C2 -0.0673(3) 0.00255(17) 0.2971(3) 0.0772(11) Uani . . 1.000
    C C3 0.0903(3) 0.01066(18) 0.3637(3) 0.0698(11) Uani . . 1.000
    C C4 0.0490(4) 0.11999(18) 0.2824(3) 0.0791(12) Uani . . 1.000
    C C5 0.1203(7) 0.1502(3) 0.1956(4) 0.109(2) Uani . . 1.000
    C C6A 0.1402(11) 0.1054(5) 0.1149(8) 0.109(4) Uani . . 0.580(11)
    C C7 0.0264(9) 0.2027(3) 0.1258(6) 0.188(4) Uani . . 1.000
    C C8 0.0013(10) 0.2558(4) 0.2017(8) 0.212(5) Uani . . 1.000
    C C9 -0.0740(7) 0.2280(3) 0.2883(7) 0.170(3) Uani . . 1.000
    C C10 0.0158(6) 0.1737(3) 0.3578(6) 0.106(2) Uani . . 1.000
    C C11 0.3265(3) 0.09945(16) 0.5184(3) 0.0671(11) Uani . . 1.000
    C C12 0.4926(3) 0.10928(16) 0.5668(3) 0.0630(10) Uani . . 1.000
    C C13 0.5154(3) 0.18202(17) 0.5640(3) 0.0689(11) Uani . . 1.000
    C C14 0.5762(5) 0.2092(2) 0.4832(3) 0.0970(17) Uani . . 1.000
    C C15 0.5908(6) 0.2758(3) 0.4764(4) 0.123(3) Uani . . 1.000
    C C16 0.5463(6) 0.3152(2) 0.5502(5) 0.122(2) Uani . . 1.000
    C C17 0.4866(5) 0.2891(2) 0.6331(5) 0.115(2) Uani . . 1.000
    C C18 0.4700(4) 0.2227(2) 0.6395(4) 0.0906(17) Uani . . 1.000
    C C19 0.5443(3) 0.07960(16) 0.6865(3) 0.0636(11) Uani . . 1.000
    C C20 0.6706(4) 0.10250(19) 0.7626(3) 0.0812(14) Uani . . 1.000
    C C21 0.7222(5) 0.0740(3) 0.8703(3) 0.1008(18) Uani . . 1.000
    C C22 0.6495(6) 0.0232(3) 0.9013(4) 0.111(2) Uani . . 1.000
    C C23 0.5267(5) -0.0006(2) 0.8266(4) 0.1013(17) Uani . . 1.000
    C C24 0.4747(4) 0.02714(19) 0.7194(3) 0.0827(14) Uani . . 1.000
    C C6B -0.0810(13) 0.1490(6) 0.4150(10) 0.092(4) Uani . . 0.420(11)
    H HO3 0.656(5) 0.065(2) 0.521(4) 0.117(15) Uiso . . 1.000
    H H1A -0.19400 -0.06190 0.18650 0.1480 Uiso calc R 1.000
    H H1C -0.03520 -0.05760 0.17130 0.1480 Uiso calc R 1.000
    H H2 -0.12760 0.00110 0.35200 0.0920 Uiso calc R 1.000
    H H1B -0.06470 -0.09530 0.27630 0.1480 Uiso calc R 1.000
    H H6A1 0.19960 0.07040 0.15370 0.1640 Uiso calc . 0.580(11)
    H H6A2 0.18750 0.12590 0.06270 0.1640 Uiso calc . 0.580(11)
    H H6A3 0.04710 0.08890 0.07260 0.1640 Uiso calc . 0.580(11)
    H H7A 0.07390 0.21990 0.06970 0.2260 Uiso calc R 1.000
    H H7B -0.06660 0.18450 0.08420 0.2260 Uiso calc R 1.000
    H H8A -0.05930 0.28900 0.15580 0.2550 Uiso calc R 1.000
    H HN2 0.353(3) 0.0683(14) 0.374(3) 0.060(10) Uiso . . 1.000
    H H9A -0.16920 0.21150 0.24780 0.2030 Uiso calc R 1.000
    H H9B -0.08800 0.26190 0.34010 0.2030 Uiso calc R 1.000
    H H10A 0.115(6) 0.193(2) 0.400(4) 0.0500 Uiso . . 0.580(11)
    H H10B -0.010(8) 0.156(4) 0.410(6) 0.0500 Uiso . . 0.580(11)
    H H14 0.60820 0.18270 0.43220 0.1160 Uiso calc R 1.000
    H H15 0.63160 0.29340 0.42060 0.1470 Uiso calc R 1.000
    H H16 0.55580 0.35980 0.54500 0.1460 Uiso calc R 1.000
    H H17 0.45730 0.31610 0.68490 0.1380 Uiso calc R 1.000
    H H18 0.42810 0.20530 0.69490 0.1090 Uiso calc R 1.000
    H H20 0.72090 0.13700 0.74150 0.0970 Uiso calc R 1.000
    H H21 0.80650 0.08960 0.92130 0.1210 Uiso calc R 1.000
    H H22 0.68370 0.00460 0.97380 0.1320 Uiso calc R 1.000
    H H23 0.47800 -0.03560 0.84810 0.1210 Uiso calc R 1.000
    H H24 0.39170 0.01030 0.66850 0.0990 Uiso calc R 1.000
    H H8B 0.09360 0.27520 0.24180 0.2550 Uiso calc R 1.000
    H H5A 0.229(7) 0.170(3) 0.247(5) 0.0500 Uiso . . 0.420(11)
    H H5B 0.175(9) 0.122(5) 0.171(9) 0.0500 Uiso . . 0.420(11)
    H H6B1 -0.10350 0.18160 0.46470 0.1380 Uiso calc . 0.420(11)
    H H6B2 -0.03800 0.11230 0.46020 0.1380 Uiso calc . 0.420(11)
    H H6B3 -0.16890 0.13590 0.35980 0.1380 Uiso calc . 0.420(11)
loop_
    _atom_site_aniso_label
    _atom_site_aniso_U_11
    _atom_site_aniso_U_22
    _atom_site_aniso_U_33
    _atom_site_aniso_U_12
    _atom_site_aniso_U_13
    _atom_site_aniso_U_23
    S1 0.1011(9) 0.1045(9) 0.1652(13) -0.0240(7) -0.0691(8) 0.0456(8)
    O1 0.0723(15) 0.0910(18) 0.0904(18) 0.0132(13) 0.0026(13) 0.0235(14)
    O2 0.0574(13) 0.126(2) 0.0696(15) 0.0027(14) 0.0067(12) 0.0014(14)
    O3 0.0580(13) 0.0954(18) 0.0620(14) 0.0095(12) 0.0050(11) -0.0062(12)
    N1 0.0575(15) 0.0745(18) 0.0670(17) -0.0033(13) -0.0084(12) 0.0063(14)
    N2 0.0517(15) 0.095(2) 0.0589(17) -0.0003(15) -0.0007(13) -0.0060(15)
    C1 0.089(3) 0.100(3) 0.098(3) -0.013(2) 0.007(2) -0.015(2)
    C2 0.0580(19) 0.081(2) 0.084(2) -0.0039(17) 0.0028(16) -0.0012(19)
    C3 0.0591(19) 0.080(2) 0.063(2) 0.0074(17) 0.0028(15) 0.0009(17)
    C4 0.065(2) 0.078(2) 0.078(2) -0.0025(18) -0.0107(17) 0.0153(19)
    C5 0.132(4) 0.104(4) 0.079(3) -0.007(3) 0.005(3) 0.019(3)
    C6A 0.106(6) 0.139(8) 0.082(6) 0.030(5) 0.023(5) -0.006(5)
    C7 0.239(8) 0.132(5) 0.135(5) -0.041(5) -0.056(5) 0.063(4)
    C8 0.227(9) 0.107(5) 0.225(9) -0.023(5) -0.081(7) 0.060(6)
    C9 0.136(5) 0.098(4) 0.218(7) 0.037(4) -0.056(5) -0.016(4)
    C10 0.085(3) 0.088(3) 0.129(5) 0.016(3) 0.002(3) 0.009(3)
    C11 0.0555(18) 0.075(2) 0.064(2) 0.0002(15) 0.0035(15) 0.0074(16)
    C12 0.0567(17) 0.075(2) 0.0529(17) 0.0009(15) 0.0063(14) 0.0008(15)
    C13 0.0609(19) 0.074(2) 0.065(2) 0.0010(16) 0.0040(15) -0.0002(17)
    C14 0.116(3) 0.093(3) 0.080(3) -0.022(2) 0.022(2) 0.001(2)
    C15 0.162(5) 0.101(4) 0.101(4) -0.033(3) 0.027(3) 0.009(3)
    C16 0.139(4) 0.079(3) 0.135(5) -0.014(3) 0.012(4) 0.004(3)
    C17 0.115(4) 0.089(3) 0.136(4) 0.004(3) 0.025(3) -0.023(3)
    C18 0.084(3) 0.084(3) 0.104(3) 0.003(2) 0.025(2) -0.007(2)
    C19 0.0625(18) 0.074(2) 0.0508(17) 0.0061(16) 0.0085(14) -0.0003(15)
    C20 0.075(2) 0.097(3) 0.060(2) -0.0005(19) -0.0035(17) -0.0072(18)
    C21 0.091(3) 0.132(4) 0.061(2) 0.016(3) -0.013(2) -0.008(2)
    C22 0.122(4) 0.136(4) 0.065(3) 0.036(3) 0.009(3) 0.022(3)
    C23 0.107(3) 0.107(3) 0.087(3) 0.014(3) 0.020(3) 0.029(2)
    C24 0.077(2) 0.089(3) 0.076(2) 0.007(2) 0.0089(18) 0.010(2)
    C6B 0.070(7) 0.101(8) 0.107(8) 0.002(6) 0.025(6) -0.021(6)
_geom_special_details
;
Bond distances, angles <i>etc</i>. have been calculated using the rounded
fractional coordinates. All su's are estimated from the variances of the
(full) variance-covariance matrix. The cell e.s.d.'s are taken into account in
the estimation of distances, angles and torsion angles
;
loop_
    _geom_bond_atom_site_label_1
    _geom_bond_atom_site_label_2
    _geom_bond_site_symmetry_1
    _geom_bond_site_symmetry_2
    _geom_bond_distance
    _geom_bond_publ_flag
    S1 C2 . . 1.794(4) no
    S1 C4 . . 1.832(4) no
    O1 C3 . . 1.220(4) no
    O2 C11 . . 1.205(4) no
    O3 C12 . . 1.425(4) no
    O3 HO3 . . 0.92(5) no
    N1 C3 . . 1.343(5) no
    N1 C4 . . 1.470(5) no
    N1 N2 . . 1.391(4) no
    N2 C11 . . 1.359(4) no
    N2 HN2 . . 0.86(3) no
    C1 C2 . . 1.507(6) no
    C2 C3 . . 1.511(4) no
    C4 C5 . . 1.517(7) no
    C4 C10 . . 1.517(7) no
    C5 C7 . . 1.512(9) no
    C5 C6A . . 1.388(11) no
    C6B C10 . . 1.380(14) no
    C7 C8 . . 1.485(11) no
    C8 C9 . . 1.519(12) no
    C9 C10 . . 1.521(9) no
    C11 C12 . . 1.546(4) no
    C12 C19 . . 1.522(5) no
    C12 C13 . . 1.521(5) no
    C13 C18 . . 1.385(5) no
    C13 C14 . . 1.372(5) no
    C14 C15 . . 1.389(7) no
    C15 C16 . . 1.350(8) no
    C16 C17 . . 1.377(8) no
    C17 C18 . . 1.386(6) no
    C19 C24 . . 1.380(5) no
    C19 C20 . . 1.388(5) no
    C20 C21 . . 1.389(5) no
    C21 C22 . . 1.361(8) no
    C22 C23 . . 1.365(7) no
    C23 C24 . . 1.378(6) no
    C1 H1A . . 0.9600 no
    C1 H1B . . 0.9600 no
    C1 H1C . . 0.9600 no
    C2 H2 . . 0.9800 no
    C5 H5A . . 1.13(7) no
    C5 H5B . . 0.88(9) no
    C6A H6A1 . . 0.9600 no
    C6A H6A2 . . 0.9600 no
    C6A H6A3 . . 0.9600 no
    C6B H6B1 . . 0.9600 no
    C6B H6B2 . . 0.9600 no
    C6B H6B3 . . 0.9600 no
    C7 H7A . . 0.9700 no
    C7 H7B . . 0.9700 no
    C8 H8A . . 0.9700 no
    C8 H8B . . 0.9700 no
    C9 H9B . . 0.9700 no
    C9 H9A . . 0.9700 no
    C10 H10B . . 0.82(7) no
    C10 H10A . . 1.03(5) no
    C14 H14 . . 0.9300 no
    C15 H15 . . 0.9300 no
    C16 H16 . . 0.9300 no
    C17 H17 . . 0.9300 no
    C18 H18 . . 0.9300 no
    C20 H20 . . 0.9300 no
    C21 H21 . . 0.9300 no
    C22 H22 . . 0.9300 no
    C23 H23 . . 0.9300 no
    C24 H24 . . 0.9300 no
loop_
    _geom_angle_atom_site_label_1
    _geom_angle_atom_site_label_2
    _geom_angle_atom_site_label_3
    _geom_angle_site_symmetry_1
    _geom_angle_site_symmetry_2
    _geom_angle_site_symmetry_3
    _geom_angle
    _geom_angle_publ_flag
    C2 S1 C4 . . . 95.90(17) no
    C12 O3 HO3 . . . 115(3) no
    N2 N1 C3 . . . 119.1(3) no
    C3 N1 C4 . . . 121.3(3) no
    N2 N1 C4 . . . 119.5(3) no
    N1 N2 C11 . . . 120.2(3) no
    N1 N2 HN2 . . . 117(2) no
    C11 N2 HN2 . . . 119(2) no
    C1 C2 C3 . . . 112.5(3) no
    S1 C2 C1 . . . 112.5(3) no
    S1 C2 C3 . . . 106.1(2) no
    O1 C3 C2 . . . 122.8(3) no
    O1 C3 N1 . . . 124.6(3) no
    N1 C3 C2 . . . 112.6(3) no
    S1 C4 N1 . . . 102.0(2) no
    S1 C4 C5 . . . 111.2(3) no
    C5 C4 C10 . . . 107.9(4) no
    S1 C4 C10 . . . 112.6(3) no
    N1 C4 C5 . . . 110.9(4) no
    N1 C4 C10 . . . 112.3(3) no
    C4 C5 C6A . . . 111.8(6) no
    C4 C5 C7 . . . 111.9(5) no
    C6A C5 C7 . . . 105.1(6) no
    C5 C7 C8 . . . 110.9(6) no
    C7 C8 C9 . . . 108.6(6) no
    C8 C9 C10 . . . 111.0(6) no
    C6B C10 C9 . . . 101.3(7) no
    C4 C10 C6B . . . 107.1(7) no
    C4 C10 C9 . . . 112.8(5) no
    O2 C11 N2 . . . 123.5(3) no
    O2 C11 C12 . . . 123.0(3) no
    N2 C11 C12 . . . 113.2(3) no
    C11 C12 C13 . . . 105.0(3) no
    C11 C12 C19 . . . 110.4(3) no
    C13 C12 C19 . . . 114.0(3) no
    O3 C12 C19 . . . 110.0(3) no
    O3 C12 C11 . . . 106.7(3) no
    O3 C12 C13 . . . 110.3(3) no
    C12 C13 C14 . . . 120.6(3) no
    C14 C13 C18 . . . 118.3(3) no
    C12 C13 C18 . . . 121.1(3) no
    C13 C14 C15 . . . 121.0(4) no
    C14 C15 C16 . . . 120.5(5) no
    C15 C16 C17 . . . 119.7(4) no
    C16 C17 C18 . . . 120.2(4) no
    C13 C18 C17 . . . 120.4(4) no
    C12 C19 C20 . . . 119.7(3) no
    C12 C19 C24 . . . 121.8(3) no
    C20 C19 C24 . . . 118.4(3) no
    C19 C20 C21 . . . 120.2(4) no
    C20 C21 C22 . . . 120.1(4) no
    C21 C22 C23 . . . 120.4(4) no
    C22 C23 C24 . . . 120.1(4) no
    C19 C24 C23 . . . 120.8(4) no
    C2 C1 H1A . . . 109.00 no
    C2 C1 H1B . . . 110.00 no
    C2 C1 H1C . . . 110.00 no
    H1A C1 H1B . . . 109.00 no
    H1A C1 H1C . . . 109.00 no
    H1B C1 H1C . . . 109.00 no
    S1 C2 H2 . . . 109.00 no
    C1 C2 H2 . . . 109.00 no
    C3 C2 H2 . . . 109.00 no
    C4 C5 H5A . . . 106(3) no
    C4 C5 H5B . . . 111(7) no
    C7 C5 H5A . . . 111(3) no
    C7 C5 H5B . . . 127(7) no
    H5A C5 H5B . . . 84(7) no
    C5 C6A H6A1 . . . 109.00 no
    C5 C6A H6A2 . . . 109.00 no
    C5 C6A H6A3 . . . 109.00 no
    H6A1 C6A H6A2 . . . 110.00 no
    H6A1 C6A H6A3 . . . 109.00 no
    H6A2 C6A H6A3 . . . 110.00 no
    H6B2 C6B H6B3 . . . 109.00 no
    C10 C6B H6B3 . . . 109.00 no
    C10 C6B H6B1 . . . 109.00 no
    C10 C6B H6B2 . . . 109.00 no
    H6B1 C6B H6B2 . . . 110.00 no
    H6B1 C6B H6B3 . . . 109.00 no
    C5 C7 H7B . . . 109.00 no
    C5 C7 H7A . . . 110.00 no
    H7A C7 H7B . . . 108.00 no
    C8 C7 H7A . . . 109.00 no
    C8 C7 H7B . . . 109.00 no
    C9 C8 H8B . . . 110.00 no
    C7 C8 H8A . . . 110.00 no
    C7 C8 H8B . . . 110.00 no
    C9 C8 H8A . . . 110.00 no
    H8A C8 H8B . . . 108.00 no
    C8 C9 H9A . . . 109.00 no
    C8 C9 H9B . . . 109.00 no
    H9A C9 H9B . . . 108.00 no
    C10 C9 H9B . . . 109.00 no
    C10 C9 H9A . . . 109.00 no
    C9 C10 H10A . . . 107(2) no
    C4 C10 H10B . . . 106(6) no
    C4 C10 H10A . . . 106(3) no
    C9 C10 H10B . . . 121(6) no
    H10A C10 H10B . . . 102(6) no
    C13 C14 H14 . . . 120.00 no
    C15 C14 H14 . . . 119.00 no
    C16 C15 H15 . . . 120.00 no
    C14 C15 H15 . . . 120.00 no
    C15 C16 H16 . . . 120.00 no
    C17 C16 H16 . . . 120.00 no
    C16 C17 H17 . . . 120.00 no
    C18 C17 H17 . . . 120.00 no
    C17 C18 H18 . . . 120.00 no
    C13 C18 H18 . . . 120.00 no
    C19 C20 H20 . . . 120.00 no
    C21 C20 H20 . . . 120.00 no
    C20 C21 H21 . . . 120.00 no
    C22 C21 H21 . . . 120.00 no
    C23 C22 H22 . . . 120.00 no
    C21 C22 H22 . . . 120.00 no
    C22 C23 H23 . . . 120.00 no
    C24 C23 H23 . . . 120.00 no
    C23 C24 H24 . . . 120.00 no
    C19 C24 H24 . . . 120.00 no
loop_
    _geom_torsion_atom_site_label_1
    _geom_torsion_atom_site_label_2
    _geom_torsion_atom_site_label_3
    _geom_torsion_atom_site_label_4
    _geom_torsion_site_symmetry_1
    _geom_torsion_site_symmetry_2
    _geom_torsion_site_symmetry_3
    _geom_torsion_site_symmetry_4
    _geom_torsion
    _geom_torsion_publ_flag
    C4 S1 C2 C1 . . . . -135.6(3) no
    C4 S1 C2 C3 . . . . -12.3(3) no
    C2 S1 C4 N1 . . . . 13.4(2) no
    C2 S1 C4 C5 . . . . 131.6(3) no
    C2 S1 C4 C10 . . . . -107.2(4) no
    C3 N1 N2 C11 . . . . -79.3(4) no
    C4 N1 N2 C11 . . . . 98.2(4) no
    N2 N1 C3 O1 . . . . 0.3(5) no
    N2 N1 C3 C2 . . . . -178.9(3) no
    C4 N1 C3 O1 . . . . -177.2(3) no
    C4 N1 C3 C2 . . . . 3.7(4) no
    N2 N1 C4 S1 . . . . 170.4(2) no
    N2 N1 C4 C5 . . . . 52.0(4) no
    N2 N1 C4 C10 . . . . -68.8(4) no
    C3 N1 C4 S1 . . . . -12.2(4) no
    C3 N1 C4 C5 . . . . -130.6(4) no
    C3 N1 C4 C10 . . . . 108.6(4) no
    N1 N2 C11 O2 . . . . -10.3(5) no
    N1 N2 C11 C12 . . . . 176.1(3) no
    S1 C2 C3 O1 . . . . -171.9(3) no
    S1 C2 C3 N1 . . . . 7.3(3) no
    C1 C2 C3 O1 . . . . -48.6(5) no
    C1 C2 C3 N1 . . . . 130.6(3) no
    S1 C4 C5 C6A . . . . -49.6(7) no
    S1 C4 C5 C7 . . . . 67.9(5) no
    N1 C4 C5 C6A . . . . 63.1(7) no
    N1 C4 C5 C7 . . . . -179.5(4) no
    C10 C4 C5 C6A . . . . -173.5(6) no
    C10 C4 C5 C7 . . . . -56.0(6) no
    S1 C4 C10 C9 . . . . -68.8(5) no
    N1 C4 C10 C9 . . . . 176.7(4) no
    C5 C4 C10 C9 . . . . 54.2(6) no
    C4 C5 C7 C8 . . . . 61.0(8) no
    C6A C5 C7 C8 . . . . -177.6(8) no
    C5 C7 C8 C9 . . . . -59.5(9) no
    C7 C8 C9 C10 . . . . 57.2(9) no
    C8 C9 C10 C4 . . . . -56.3(7) no
    O2 C11 C12 O3 . . . . 166.6(3) no
    O2 C11 C12 C13 . . . . -76.3(4) no
    O2 C11 C12 C19 . . . . 47.0(4) no
    N2 C11 C12 O3 . . . . -19.8(4) no
    N2 C11 C12 C13 . . . . 97.4(3) no
    N2 C11 C12 C19 . . . . -139.3(3) no
    O3 C12 C13 C14 . . . . 8.4(4) no
    O3 C12 C13 C18 . . . . -174.3(3) no
    C11 C12 C13 C14 . . . . -106.2(4) no
    C11 C12 C13 C18 . . . . 71.1(4) no
    C19 C12 C13 C14 . . . . 132.8(3) no
    C19 C12 C13 C18 . . . . -49.9(4) no
    O3 C12 C19 C20 . . . . 86.8(4) no
    O3 C12 C19 C24 . . . . -88.6(4) no
    C11 C12 C19 C20 . . . . -155.6(3) no
    C11 C12 C19 C24 . . . . 29.0(4) no
    C13 C12 C19 C20 . . . . -37.7(4) no
    C13 C12 C19 C24 . . . . 146.9(3) no
    C12 C13 C14 C15 . . . . 176.8(4) no
    C18 C13 C14 C15 . . . . -0.6(6) no
    C12 C13 C18 C17 . . . . -177.6(4) no
    C14 C13 C18 C17 . . . . -0.2(6) no
    C13 C14 C15 C16 . . . . 0.6(8) no
    C14 C15 C16 C17 . . . . 0.3(8) no
    C15 C16 C17 C18 . . . . -1.1(8) no
    C16 C17 C18 C13 . . . . 1.1(7) no
    C12 C19 C20 C21 . . . . -177.3(4) no
    C24 C19 C20 C21 . . . . -1.8(6) no
    C12 C19 C24 C23 . . . . 177.4(4) no
    C20 C19 C24 C23 . . . . 2.0(6) no
    C19 C20 C21 C22 . . . . 0.4(7) no
    C20 C21 C22 C23 . . . . 0.8(8) no
    C21 C22 C23 C24 . . . . -0.6(8) no
    C22 C23 C24 C19 . . . . -0.8(7) no
loop_
    _geom_hbond_atom_site_label_D
    _geom_hbond_atom_site_label_H
    _geom_hbond_atom_site_label_A
    _geom_hbond_site_symmetry_A
    _geom_hbond_distance_DH
    _geom_hbond_distance_HA
    _geom_hbond_distance_DA
    _geom_hbond_angle_DHA
    _geom_hbond_publ_flag
    O3 HO3 O1 3_656 0.92(5) 1.83(5) 2.744(4) 175(5) yes
    N2 HN2 O3 . 0.86(3) 2.11(3) 2.535(4) 110(3) yes
    C6A H6A1 N1 . 0.96 2.55 2.911(10) 102 no
    C6A H6A3 S1 . 0.96 2.54 2.996(11) 109 no
    C7 H7B S1 . 0.97 2.84 3.255(7) 107 no
    C14 H14 O3 . 0.93 2.35 2.726(5) 103 no
