# Supplementary material for: N-(2,6-Dimethyl-3-oxo-1-thia-4-aza­spiro­[4.5]dec-4-yl)-2-hydr­oxy-2,2-di­phenyl­acetamide
Source: Acta Crystallogr Sect E Struct Rep Online. 2008 Sep 13;64(Pt 10):o1919. doi: 10.1107/S1600536808028651 (PMC2959300; doi:10.1107/S1600536808028651)
Supplement: Supplementary file 2 [file e-64-o1919-Isup2.hkl]

#
# h,k,l, Fc-squared, Fo-squared, sigma(Fo-squared) and status flag
#
data_I
_shelx_title '   ay-sal6 in P 1 21/c 1'
_shelx_refln_list_code          4
_shelx_F_calc_maximum      189.72
_exptl_crystal_F_000       900.00
_reflns_d_resolution_high  0.6992
 
loop_
 _symmetry_equiv_pos_as_xyz
 'x, y, z'
 '-x, y+1/2, -z+1/2'
 '-x, -y, -z'
 'x, -y-1/2, z-1/2'
 
_cell_length_a     9.4942
_cell_length_b    20.6765
_cell_length_c    12.0052
_cell_angle_alpha  90.000
_cell_angle_beta  105.063
_cell_angle_gamma  90.000
 
_shelx_F_squared_multiplier     1.000
 
loop_
 _refln_index_h
 _refln_index_k
 _refln_index_l
 _refln_F_squared_calc
 _refln_F_squared_meas
 _refln_F_squared_sigma
 _refln_observed_status
   2   0   0    35591.31    33593.64    613.79 o
   3   0   0     6195.95     6826.44    129.34 o
   4   0   0       10.40       10.66      4.96 o
   5   0   0     5721.07     5899.41    226.02 o
   6   0   0        0.87        1.34      9.08 o
   7   0   0       12.78        4.45      4.45 o
   8   0   0        4.35       15.57      8.71 o
   9   0   0       13.51       14.53      7.08 o
  10   0   0        7.16       -6.68     10.29 o
  11   0   0        0.71        5.47      7.36 o
  12   0   0        2.40        6.04      6.09 o
  13   0   0        1.09        6.54      4.71 o
   2   1   0     2980.96     3034.56     52.65 o
   3   1   0     2648.29     2425.58     41.92 o
   4   1   0      587.49      560.75     15.17 o
   5   1   0        1.31       10.04      4.10 o
   6   1   0       77.42       64.68      6.85 o
   7   1   0       13.76       10.40      4.60 o
   8   1   0        8.05        7.58      5.03 o
   9   1   0       29.95       19.64      5.27 o
  10   1   0        0.20        6.08      5.36 o
  11   1   0        0.81        6.69      4.78 o
  12   1   0        2.63        5.02      4.03 o
  13   1   0        0.08        5.30      2.53 o
   1   2   0      689.97      762.12     14.19 o
   2   2   0     7497.23     7363.49    107.94 o
   3   2   0     1224.47     1165.17     20.90 o
   4   2   0     2272.73     2298.85     44.23 o
   5   2   0     1578.35     1611.68     32.54 o
   6   2   0        9.50       16.80      3.18 o
   7   2   0        7.35       17.13      4.82 o
   8   2   0       11.85       10.02      4.94 o
   9   2   0        2.52       11.26      5.49 o
  10   2   0        5.96        4.91      6.70 o
  11   2   0        3.69        1.11      4.20 o
  12   2   0        0.10        1.09      4.60 o
  13   2   0        1.19        1.51      2.50 o
   1   3   0      885.34      752.35     13.98 o
   2   3   0      358.22      374.73     10.15 o
   3   3   0      530.34      601.86     11.20 o
   4   3   0      678.85      767.11     14.26 o
   5   3   0       30.64       38.80      4.60 o
   6   3   0      388.33      401.69     15.30 o
   7   3   0       17.02       11.04      3.95 o
   8   3   0       40.82       40.33      7.26 o
   9   3   0        0.12        4.32      5.13 o
  10   3   0        1.34       -0.54      6.93 o
  11   3   0        0.02        4.78      5.93 o
  12   3   0       13.31       14.04      4.16 o
  13   3   0        0.33        5.95      2.68 o
   0   4   0      231.52      196.00      8.70 o
   1   4   0      106.46      116.66      5.72 o
   2   4   0     7999.49     7987.75    103.77 o
   3   4   0      213.04      185.35      5.49 o
   4   4   0      175.70      168.30      6.19 o
   5   4   0       50.73       67.14      5.51 o
   6   4   0        3.09        1.37      2.39 o
   7   4   0       74.80       87.48      8.98 o
   8   4   0       24.94       17.11      4.78 o
   9   4   0       22.33       23.63      6.56 o
  10   4   0        2.35        7.99      5.67 o
  11   4   0       21.34       23.06      5.14 o
  12   4   0        0.02       -1.21      4.07 o
   1   5   0     2845.56     2917.47     49.53 o
   2   5   0      397.60      397.39     11.11 o
   3   5   0      687.92      634.31     12.27 o
   4   5   0       12.31       16.89      2.64 o
   5   5   0        0.03        5.76      2.91 o
   6   5   0        0.62        0.14      2.29 o
   7   5   0        7.09        2.09      5.50 o
   8   5   0        9.27       13.02      4.37 o
   9   5   0        0.38        3.40      4.14 o
  10   5   0       15.06       17.47      6.30 o
  11   5   0        3.70        0.92      5.43 o
  12   5   0        2.96        5.16      3.54 o
   0   6   0    10023.88     9969.63    178.78 o
   1   6   0        2.92        6.49      2.76 o
   2   6   0     1990.37     1849.18     29.40 o
   3   6   0        6.58        5.20      2.38 o
   4   6   0      182.67      169.21      8.56 o
   5   6   0      350.48      325.51     10.85 o
   6   6   0       39.97       28.21      3.75 o
   7   6   0      370.17      423.97     17.75 o
   8   6   0        0.03        1.98      3.43 o
   9   6   0       51.44       54.34     10.33 o
  10   6   0        7.86       21.23      7.04 o
  11   6   0        3.38       10.85      9.46 o
  12   6   0        4.64        7.30      5.41 o
   1   7   0     1429.18     1412.62     22.76 o
   2   7   0       34.65       48.81      3.51 o
   3   7   0      463.41      502.14     10.21 o
   4   7   0       42.79       42.29      4.09 o
   5   7   0        0.41        2.21      2.28 o
   6   7   0        0.13        2.51      3.05 o
   7   7   0       27.90       32.59      5.14 o
   8   7   0        0.80        0.62      3.07 o
   9   7   0        8.07       14.78      4.00 o
  10   7   0        4.96        9.60      4.72 o
  11   7   0        0.99        7.74     11.11 o
  12   7   0        6.80        6.85      4.50 o
   0   8   0     1418.22     1506.62     34.62 o
   1   8   0      286.61      303.28      8.75 o
   2   8   0      120.83      108.71      6.11 o
   3   8   0      876.21      975.80     16.85 o
   4   8   0      254.18      223.41     11.19 o
   5   8   0      101.86       93.22      7.20 o
   6   8   0        0.02       -0.97      3.22 o
   7   8   0      412.68      466.14     20.49 o
   8   8   0       20.09       14.49      7.18 o
   9   8   0       28.38       38.37      6.05 o
  10   8   0        2.60        2.94      5.40 o
  11   8   0        3.91        7.06      6.35 o
  12   8   0        5.06        5.20      3.90 o
   1   9   0        0.12        1.64      2.43 o
   2   9   0       63.90       77.52      6.22 o
   3   9   0     1391.14     1366.71     23.37 o
   4   9   0      498.97      427.83     14.07 o
   5   9   0      407.20      383.24     13.93 o
   6   9   0      278.97      275.30     13.08 o
   7   9   0       16.94       21.78      4.46 o
   8   9   0       90.82       76.51      8.68 o
   9   9   0        2.79        9.17      4.44 o
  10   9   0        1.87       -1.49      7.05 o
  11   9   0        2.08       -1.12      4.84 o
  12   9   0        1.60       -1.78      3.80 o
   0  10   0     4322.28     4824.02     97.80 o
   1  10   0     2697.31     2678.71     51.99 o
   2  10   0      193.75      228.57     11.35 o
   3  10   0        1.22        7.92      2.27 o
   4  10   0      300.61      302.68     10.69 o
   5  10   0       94.28       87.94      7.18 o
   6  10   0        1.11        5.49      2.56 o
   7  10   0       33.72       25.79      4.34 o
   8  10   0        8.10        7.42      3.22 o
   9  10   0        0.00        3.59      3.51 o
  10  10   0        0.46       14.59      6.83 o
  11  10   0        4.31        7.15      6.23 o
  12  10   0        1.24       14.06      4.15 o
   1  11   0       34.71       30.51      4.67 o
   2  11   0       30.36       29.80      4.27 o
   3  11   0      160.36      154.70      8.42 o
   4  11   0       12.85       18.73      3.64 o
   5  11   0      600.39      621.24     29.54 o
   6  11   0       58.20       72.20      7.95 o
   7  11   0        1.81        8.64      4.67 o
   8  11   0       87.34       60.15     10.24 o
   9  11   0        4.50        2.96      2.74 o
  10  11   0        0.00       -0.73      7.10 o
  11  11   0        1.80        7.87     10.21 o
  12  11   0        0.05        5.91      4.42 o
   0  12   0     1085.64     1054.14     29.21 o
   1  12   0      175.11      191.16      9.70 o
   2  12   0       17.63       22.79      3.88 o
   3  12   0       28.14       29.41      4.44 o
   4  12   0       37.42       48.82      5.59 o
   5  12   0      139.26      129.86      9.20 o
   6  12   0       25.37       28.03      6.84 o
   7  12   0       45.61       37.16      5.86 o
   8  12   0        0.62        4.98      5.61 o
   9  12   0       14.08       10.95      3.96 o
  10  12   0        0.32       -3.55      4.74 o
  11  12   0        3.88        9.70      9.10 o
   1  13   0        2.63        6.78      4.81 o
   2  13   0       13.70       14.37      2.96 o
   4  13   0       77.96       66.14      6.64 o
   5  13   0       37.85       28.04      6.37 o
   6  13   0        2.06        1.58      2.64 o
   7  13   0       21.61       32.72      5.31 o
   8  13   0        2.03       -1.43      3.13 o
   9  13   0        8.22       16.19     13.01 o
  10  13   0        0.93        2.05      4.79 o
  11  13   0        1.20        8.52      6.54 o
   0  14   0      474.33      466.96     21.38 o
   1  14   0       60.39       56.69      6.41 o
   2  14   0      120.22      112.03      9.49 o
   3  14   0      148.84      133.60     10.06 o
   4  14   0      318.21      310.05     13.60 o
   5  14   0      105.01      108.13      9.61 o
   6  14   0      288.73      272.52     31.68 o
   7  14   0       32.67       52.76      6.93 o
   8  14   0        5.87        6.69      6.87 o
   9  14   0        5.44        8.72      8.55 o
  10  14   0        0.03        6.63      4.14 o
  11  14   0        7.91       11.54      6.62 o
   1  15   0       96.66       97.10      8.15 o
   2  15   0       38.58       29.48      4.98 o
   3  15   0       97.39       96.53      8.22 o
   4  15   0        4.10        6.63      5.30 o
   5  15   0       13.31        9.51      3.34 o
   6  15   0       12.60       14.34     10.01 o
   7  15   0        3.23       10.45      4.01 o
   8  15   0        1.72        8.86      5.49 o
   9  15   0        0.15        9.07      4.20 o
  10  15   0        5.19        5.04      3.11 o
  11  15   0        2.71        1.61      4.22 o
   0  16   0        4.97       10.65      5.72 o
   1  16   0      235.82      244.28     12.43 o
   2  16   0      104.35       81.31      9.65 o
   3  16   0        0.30       13.63      5.18 o
   4  16   0        0.56        6.05      6.49 o
   5  16   0        7.62        3.15      3.76 o
   6  16   0       39.12       49.54      7.21 o
   7  16   0       15.06       20.10      5.86 o
   8  16   0        0.46       -1.04      3.83 o
   9  16   0        2.18        8.18      6.33 o
  10  16   0        0.00        0.12      2.54 o
  11  16   0        0.00       -9.27      7.76 o
   1  17   0       22.63       33.60      5.13 o
   2  17   0       14.71       10.89      5.67 o
   3  17   0       15.01       28.61      6.45 o
   4  17   0       24.87       14.21      7.68 o
   5  17   0       19.30       12.37      4.77 o
   6  17   0       31.17       39.43      6.28 o
   7  17   0        0.77        5.11      5.90 o
   8  17   0       16.53       18.43      5.40 o
   9  17   0        2.14        7.55      4.11 o
  10  17   0        0.03        2.11      2.62 o
   0  18   0        1.38       19.92      6.91 o
   1  18   0        4.98       19.24      5.85 o
   2  18   0       35.38       44.35      7.13 o
   3  18   0       10.56       24.04      7.92 o
   4  18   0       14.37       21.38      5.80 o
   5  18   0        4.31        3.24      4.96 o
   6  18   0        1.78       -0.98      5.03 o
   7  18   0       44.45       27.97      7.35 o
   8  18   0        0.04        5.83      3.02 o
   9  18   0        0.58        8.31      5.69 o
  10  18   0        0.51        0.19      1.70 o
   1  19   0        0.46        4.55      5.22 o
   2  19   0        9.96       15.21      5.53 o
   3  19   0        0.15       -1.07      7.94 o
   4  19   0        9.99       10.80      7.15 o
   5  19   0        0.03        3.41      4.54 o
   6  19   0        1.27        4.60      6.55 o
   7  19   0        2.44        0.44      3.71 o
   8  19   0        2.26        7.40      3.54 o
   9  19   0        2.24        3.68      2.58 o
  10  19   0        0.01        3.08      2.31 o
   0  20   0       98.12      119.63     15.18 o
   1  20   0        2.88       19.99      6.21 o
   2  20   0       21.95       11.73      5.31 o
   3  20   0       54.02       47.61      7.09 o
   4  20   0        0.22        4.07      6.62 o
   5  20   0        0.48        6.42      7.49 o
   6  20   0        0.04       -3.10      7.01 o
   7  20   0        8.98       10.91      5.39 o
   8  20   0        1.43        0.54      3.34 o
   9  20   0        0.04        1.39      1.72 o
   1  21   0       25.07       28.89      4.93 o
   2  21   0       15.56       10.28      7.43 o
   3  21   0       23.90       25.93      4.98 o
   4  21   0       10.08       10.33      5.67 o
   5  21   0        0.14        6.66      7.12 o
   6  21   0        8.44        9.76      5.06 o
   7  21   0        0.03        5.03      3.94 o
   8  21   0        1.43        1.57      2.18 o
   9  21   0        0.42        1.21      2.42 o
   0  22   0        5.42       17.34      9.44 o
   1  22   0       10.53       15.91      4.21 o
   2  22   0        0.54        3.55      3.96 o
   3  22   0        2.41       10.54      6.28 o
   4  22   0        2.91       12.26      4.71 o
   5  22   0        0.01       10.27      5.82 o
   6  22   0        0.08        6.58      3.85 o
   7  22   0        0.27        3.93      4.77 o
   8  22   0        1.35        3.17      2.50 o
   1  23   0        4.75       10.66      5.42 o
   2  23   0        1.90        6.53      5.69 o
   3  23   0        1.86        8.43      4.19 o
   4  23   0        0.74       12.16      5.25 o
   5  23   0        2.24        4.12      2.85 o
   6  23   0        4.43        6.26      3.25 o
   7  23   0        0.36       -0.15      2.03 o
   8  23   0        0.41        1.00      1.87 o
   0  24   0        0.68      -11.97      5.99 o
   1  24   0        1.87        8.33      3.76 o
   2  24   0        0.45        2.88      2.76 o
   3  24   0        0.48        8.77      4.04 o
   4  24   0        1.00        4.05      3.57 o
   5  24   0        2.85        6.45      3.41 o
   6  24   0        0.95        1.10      3.20 o
   7  24   0        2.75        3.54      1.61 o
   1  25   0        1.25       -1.36      3.43 o
   2  25   0        0.44        1.30      2.31 o
   3  25   0        1.23        1.24      3.46 o
   4  25   0        2.32       -3.33      3.14 o
   5  25   0        0.13       -0.07      2.48 o
   6  25   0        0.01       -2.39      1.54 o
   7  25   0        0.03       -2.04      3.99 o
   0  26   0        5.89       -2.26      4.15 o
   1  26   0        0.49        1.16      3.53 o
   2  26   0        0.86       -1.19      3.26 o
   3  26   0        3.32        8.12      3.03 o
   4  26   0        0.30        6.34      3.09 o
   5  26   0        0.64        0.12      1.87 o
   6  26   0        0.68        2.74      1.76 o
   1  27   0        0.03        1.92      1.94 o
   2  27   0        0.27        0.67      2.67 o
   3  27   0        0.19        1.81      2.12 o
   4  27   0        0.63       -1.35      1.75 o
   5  27   0        0.01       -0.32      1.61 o
   0  28   0        7.62        2.71      1.72 o
   1  28   0        0.54        3.35      3.75 o
   2  28   0        1.58        0.63      2.51 o
   3  28   0        2.84        2.11      1.65 o
   4  28   0        0.10        0.97      1.45 o
   1  29   0        0.08        1.10      1.69 o
   2  29   0        0.21        2.11      1.89 o
 -13   1   1        2.50        1.37      3.49 o
 -12   1   1        1.74       13.07      5.62 o
 -11   1   1        0.40        1.78      5.44 o
 -10   1   1        3.67        7.83      5.73 o
  -9   1   1       10.43        1.32      3.93 o
  -8   1   1      198.78      205.31     11.44 o
  -7   1   1      128.31      122.28     10.39 o
  -6   1   1       29.80       28.82      4.87 o
  -5   1   1       63.85       50.54      7.05 o
  -4   1   1      290.47      313.31     10.16 o
  -3   1   1        4.83       12.33      3.54 o
  -2   1   1     3210.19     3139.42     41.89 o
  -1   1   1     2875.75     3101.96     77.12 o
   1   1   1      736.26      760.05     14.25 o
   2   1   1     1745.21     1660.48     26.93 o
   3   1   1     2885.61     3079.59     44.22 o
   4   1   1       66.92       66.16      3.88 o
   5   1   1      204.08      231.14     13.06 o
   6   1   1        0.43        1.16      3.41 o
   7   1   1      510.35      577.18     30.04 o
   8   1   1       40.20       37.45      8.24 o
   9   1   1        3.24        3.37      6.99 o
  10   1   1       10.48       22.68     10.91 o
  11   1   1        3.75        7.59      8.14 o
  12   1   1        3.60       11.33      5.48 o
 -13   2   1        0.08        2.55      2.91 o
 -12   2   1       12.25        4.18      5.63 o
 -11   2   1        0.10       -5.65      4.78 o
 -10   2   1        7.57        7.19      6.47 o
  -9   2   1        2.59        9.39      5.33 o
  -8   2   1       13.34       26.40      5.29 o
  -7   2   1       51.56       57.99      8.83 o
  -6   2   1       26.19       34.38      6.13 o
  -5   2   1       18.85       22.92      3.35 o
  -4   2   1       14.29       20.99      3.30 o
  -3   2   1     4239.63     4636.75     60.82 o
  -2   2   1       93.78      116.78      5.69 o
  -1   2   1    35291.75    33704.80    393.45 o
   0   2   1     2989.64     3401.00     45.50 o
   1   2   1     4866.47     5094.75     67.82 o
   2   2   1     2653.21     2527.08     40.10 o
   3   2   1     1170.57     1217.15     20.31 o
   4   2   1     5055.13     5255.08     82.18 o
   5   2   1       59.65       61.05      5.30 o
   6   2   1       19.80       16.68      2.90 o
   7   2   1      242.92      266.86     13.53 o
   8   2   1       25.82       32.80      5.73 o
   9   2   1        9.21        3.92      6.23 o
  10   2   1        0.31        8.58      6.78 o
  11   2   1        4.32       -4.90      5.51 o
  12   2   1        0.85       -1.52      4.07 o
 -13   3   1        0.04        0.00      2.57 o
 -12   3   1        1.59        3.87      3.16 o
 -11   3   1        6.99        3.95      4.98 o
 -10   3   1        2.11       11.30      6.00 o
  -9   3   1        0.51       -0.71      4.55 o
  -8   3   1       29.93       37.76      7.95 o
  -7   3   1      119.62      121.65     10.66 o
  -6   3   1        3.47        4.81      2.59 o
  -5   3   1      229.25      219.36     12.60 o
  -4   3   1       29.41       33.07      3.39 o
  -3   3   1        7.59        7.66      2.37 o
  -2   3   1      624.22      635.36     11.61 o
  -1   3   1     2173.58     2277.05     38.78 o
   0   3   1      147.05      151.97      6.78 o
   1   3   1     1107.57      977.07     17.55 o
   2   3   1     1038.38     1081.44     22.51 o
   3   3   1     2300.12     2363.63     39.28 o
   4   3   1     2357.45     2468.98     39.68 o
   5   3   1       30.29       32.40      4.25 o
   6   3   1       32.83       35.52      4.29 o
   7   3   1       18.43       18.59      4.50 o
   8   3   1       32.97       30.98      5.49 o
   9   3   1        2.93       25.03      8.88 o
  10   3   1        4.70       17.29      7.39 o
  11   3   1        0.92        7.04      4.74 o
  12   3   1        0.03       -1.41      2.92 o
 -13   4   1        0.09        6.07      5.62 o
 -12   4   1       10.17        1.34      2.76 o
 -11   4   1        0.68        9.88      5.62 o
 -10   4   1        0.05        2.12      5.54 o
  -9   4   1        0.28        0.59      5.19 o
  -8   4   1       10.78       31.67      5.41 o
  -7   4   1        0.41        5.49      2.98 o
  -6   4   1       80.05       75.63      7.34 o
  -5   4   1      332.11      348.06     11.19 o
  -4   4   1       81.06       66.35      3.62 o
  -3   4   1     2188.51     2148.42     37.78 o
  -2   4   1      404.13      393.06     12.63 o
  -1   4   1     4738.48     4620.53     68.05 o
   0   4   1     2872.94     3136.32     46.60 o
   1   4   1      452.38      492.66      9.26 o
   2   4   1     1256.97     1131.30     21.89 o
   3   4   1        6.38       20.40      3.11 o
   4   4   1     5570.36     5627.41     87.72 o
   5   4   1       32.08       40.36      4.70 o
   6   4   1        0.50        2.33      3.12 o
   7   4   1      203.49      258.67     13.97 o
   8   4   1       74.21       97.32     10.54 o
   9   4   1        0.04        3.22      3.30 o
  10   4   1        9.35       18.68      6.52 o
  11   4   1       15.51       21.05      6.90 o
  12   4   1        0.18        3.82      2.91 o
 -13   5   1        2.82        1.78      3.96 o
 -11   5   1        0.48        6.84      3.78 o
 -10   5   1        0.05       -3.12      4.66 o
  -9   5   1       18.74       23.14      4.57 o
  -8   5   1       36.17       27.35      4.75 o
  -7   5   1      156.23      164.82     10.89 o
  -6   5   1        4.96        4.82      3.44 o
  -5   5   1      191.21      191.44      9.52 o
  -4   5   1      317.20      290.50      8.61 o
  -3   5   1      338.82      308.34      8.94 o
  -2   5   1      712.05      717.40     14.68 o
  -1   5   1     8348.52     8045.34    102.98 o
   0   5   1     4106.17     3945.32     51.43 o
   1   5   1     3636.13     3782.49     49.80 o
   2   5   1     1096.82      999.55     18.83 o
   3   5   1      151.50      161.57      6.08 o
   4   5   1     1055.10     1111.96     19.62 o
   5   5   1       58.35       57.64      5.18 o
   6   5   1        4.39       10.51      3.44 o
   7   5   1      227.23      234.49     10.52 o
   8   5   1       12.08        6.72      2.52 o
   9   5   1        3.56        6.97      3.63 o
  10   5   1       27.04       35.45      6.63 o
  11   5   1       17.23       21.39      5.30 o
  12   5   1        2.10        5.86      4.10 o
 -13   6   1        0.97       39.08     23.32 o
 -12   6   1        7.04       10.38      6.34 o
 -11   6   1        0.52        2.45      3.19 o
 -10   6   1        1.42        4.13      3.91 o
  -9   6   1        2.98        6.77      5.90 o
  -8   6   1       13.09        9.47      3.91 o
  -7   6   1       33.51       29.46      4.96 o
  -6   6   1       42.05       31.33      4.21 o
  -5   6   1      155.97      129.43      7.01 o
  -4   6   1      114.48      123.21      7.53 o
  -3   6   1      545.38      485.90     10.72 o
  -2   6   1      192.21      182.27      6.10 o
  -1   6   1      118.14      115.55      6.19 o
   0   6   1        8.47        9.64      3.30 o
   1   6   1      383.80      441.00     12.13 o
   2   6   1       45.50       49.69      3.65 o
   3   6   1       41.37       46.23      3.57 o
   4   6   1      105.28       99.50      7.33 o
   5   6   1        1.55        6.96      3.35 o
   6   6   1        5.51        3.02      2.73 o
   7   6   1        5.74       10.78      5.94 o
   8   6   1       13.45       12.93      4.54 o
   9   6   1       34.98       34.31     10.00 o
  10   6   1        5.95       10.18      5.49 o
  11   6   1        3.57        6.64      6.75 o
  12   6   1        0.00        0.84      3.92 o
 -12   7   1        0.01        0.16      4.15 o
 -11   7   1        1.79       18.10      5.85 o
 -10   7   1        1.46        0.73      3.78 o
  -9   7   1        0.84        4.74      2.67 o
  -8   7   1      134.88      134.17     11.23 o
  -7   7   1        2.09       -0.15      2.10 o
  -6   7   1        3.22        4.05      2.54 o
  -5   7   1        7.93        9.84      4.72 o
  -4   7   1       42.69       41.49      4.68 o
  -3   7   1      841.45      802.90     16.10 o
  -2   7   1     1994.92     2124.47     36.27 o
  -1   7   1     2063.05     1910.86     30.05 o
   0   7   1      145.72      161.98      5.96 o
   1   7   1     4968.95     4873.03     62.82 o
   2   7   1     2314.34     2206.87     38.30 o
   3   7   1     2237.66     2212.91     37.40 o
   4   7   1       86.27       94.30      6.67 o
   5   7   1       74.87       63.87      5.76 o
   6   7   1       92.59       84.68      6.76 o
   7   7   1      481.75      520.17     19.12 o
   8   7   1       15.53        9.81      6.27 o
   9   7   1       14.17       11.71      8.14 o
  10   7   1       30.73       41.14      6.57 o
  11   7   1        5.52        9.65      4.53 o
  12   7   1       10.55        5.02      3.02 o
 -12   8   1       10.60       10.32      3.56 o
 -11   8   1        0.38        8.89      5.30 o
 -10   8   1        1.88        6.31      5.55 o
  -9   8   1        4.38        0.97      2.71 o
  -8   8   1       21.60       19.88      4.57 o
  -7   8   1       28.77       35.66      4.49 o
  -6   8   1        0.01        8.95      3.50 o
  -5   8   1      268.25      291.18     10.98 o
  -4   8   1       41.00       35.79      4.19 o
  -3   8   1     1752.91     1773.61     33.59 o
  -2   8   1      146.91      137.63      6.62 o
  -1   8   1     3057.63     3173.91     45.03 o
   0   8   1      149.04      134.63      7.03 o
   1   8   1      420.09      381.82     10.47 o
   2   8   1      270.09      257.51      7.92 o
   3   8   1       30.72       30.66      4.08 o
   4   8   1      538.84      531.98     16.61 o
   5   8   1        6.15        3.66      2.92 o
   6   8   1       41.58       42.91      5.59 o
   7   8   1       16.48       27.48      5.31 o
   8   8   1        1.20        5.72      5.11 o
   9   8   1       22.37       15.26      6.90 o
  10   8   1        1.85        0.38      4.65 o
  11   8   1        1.84        0.61      5.20 o
  12   8   1        0.25        0.76      3.63 o
 -12   9   1        0.03        1.47      3.72 o
 -11   9   1        2.64        5.76      6.34 o
 -10   9   1        0.11       15.44      9.63 o
  -9   9   1       28.21       22.60      4.84 o
  -8   9   1        7.72        8.89      4.43 o
  -7   9   1       22.68       18.45      3.04 o
  -6   9   1       81.14       94.62      7.28 o
  -5   9   1       76.46       62.20      6.10 o
  -4   9   1       17.48       12.45      3.40 o
  -3   9   1      156.58      135.96      8.50 o
  -2   9   1      150.79      131.46      6.94 o
  -1   9   1        1.69        9.90      3.26 o
   0   9   1      210.24      234.49      7.28 o
   1   9   1        3.56       11.42      3.41 o
   2   9   1       76.72       83.74      6.07 o
   3   9   1      230.67      201.04     11.65 o
   4   9   1      377.45      340.21     11.38 o
   5   9   1      241.59      253.34     10.55 o
   6   9   1       99.62       86.10      9.66 o
   7   9   1      122.32      111.68      9.26 o
   8   9   1       32.89       35.18      8.03 o
   9   9   1        5.46       12.27      6.45 o
  10   9   1        4.50        9.81      5.84 o
  11   9   1        0.01       14.92      7.07 o
  12   9   1        9.61       10.18      3.13 o
 -12  10   1        0.00        0.39      3.70 o
 -11  10   1        0.37        4.97      4.23 o
 -10  10   1        0.23       -0.77      6.14 o
  -9  10   1        1.76        1.33      3.73 o
  -8  10   1      277.29      301.04     28.69 o
  -7  10   1       53.26       64.75      7.55 o
  -6  10   1       30.93       17.85      3.33 o
  -5  10   1      375.87      392.41     14.89 o
  -4  10   1        6.93        6.79      3.36 o
  -3  10   1      697.41      783.70     17.39 o
  -2  10   1      593.21      612.12     18.67 o
  -1  10   1      151.41      152.71      7.78 o
   0  10   1     1259.77     1289.64     21.67 o
   1  10   1       43.42       38.05      4.73 o
   2  10   1     1467.18     1521.83     25.82 o
   3  10   1        7.29       13.84      3.97 o
   4  10   1      537.19      530.73     16.67 o
   5  10   1       98.50       73.82      6.41 o
   6  10   1      116.99      114.02     11.16 o
   7  10   1       98.17       89.31     11.09 o
   8  10   1        0.02        3.83      3.10 o
   9  10   1       19.61       23.94      5.27 o
  10  10   1        1.05        8.82      6.96 o
  11  10   1        1.79       13.81      5.47 o
  12  10   1        0.17       -2.89      3.77 o
 -12  11   1        0.02       11.03      4.65 o
 -11  11   1        4.57        3.87      3.99 o
 -10  11   1       12.79       18.00      5.60 o
  -9  11   1        0.54        2.50      4.20 o
  -8  11   1       11.16       12.29      4.58 o
  -7  11   1       18.49       10.10      5.33 o
  -6  11   1       19.59       21.51      4.36 o
  -5  11   1      223.94      198.97     13.57 o
  -4  11   1        2.88        8.98      4.02 o
  -3  11   1       87.71       82.07      7.64 o
  -2  11   1      269.83      272.44     13.10 o
  -1  11   1      185.35      191.17     10.15 o
   0  11   1      507.95      509.59     15.36 o
   1  11   1       37.45       40.91      4.67 o
   2  11   1      134.56      120.15      6.82 o
   3  11   1      157.81      129.57      8.92 o
   4  11   1       39.30       25.96      3.86 o
   5  11   1       33.36       31.08      5.08 o
   6  11   1       25.31       19.14      3.35 o
   7  11   1        6.12        8.41      3.98 o
   8  11   1       34.32       42.81      5.58 o
   9  11   1        0.12        4.10      4.16 o
  10  11   1        0.00        1.24      6.42 o
  11  11   1        1.19        9.68      5.66 o
 -12  12   1        0.05       -4.25      3.03 o
 -11  12   1        0.27        1.32      3.20 o
 -10  12   1        4.70       13.53      8.07 o
  -9  12   1        3.49        9.16      7.47 o
  -8  12   1       71.84       48.98      6.70 o
  -7  12   1        6.58        8.88      4.59 o
  -6  12   1       14.66       11.31      3.39 o
  -5  12   1      246.21      234.91     13.27 o
  -4  12   1      298.02      316.21     13.83 o
  -3  12   1       75.28       88.94      7.23 o
  -2  12   1       20.38       10.58      3.66 o
  -1  12   1       32.14       40.87      4.84 o
   0  12   1      469.21      459.73     14.00 o
   1  12   1       24.61       17.86      4.96 o
   2  12   1      315.88      298.82     11.60 o
   3  12   1      124.47      118.25      8.00 o
   4  12   1       19.18        9.04      2.96 o
   5  12   1        0.14        8.46      4.49 o
   6  12   1       28.51       26.53      6.81 o
   7  12   1        0.04        5.59      4.92 o
   8  12   1        3.11        3.27      3.21 o
   9  12   1        0.91       -1.73      4.99 o
  10  12   1        2.57       17.41      8.16 o
  11  12   1        4.48        6.37      3.55 o
 -11  13   1        1.75        4.71      3.09 o
 -10  13   1        0.17        0.81      4.37 o
  -9  13   1        1.29        7.70      4.49 o
  -8  13   1       36.81       29.88      6.07 o
  -7  13   1       19.04       23.22      6.40 o
  -6  13   1        1.02        2.70      4.59 o
  -5  13   1       13.52       27.15      4.96 o
  -4  13   1      124.95       99.85      8.36 o
  -3  13   1      423.82      429.27     15.20 o
  -2  13   1      907.52      924.46     29.16 o
  -1  13   1       10.79        7.77      3.41 o
   0  13   1        0.32        2.19      3.73 o
   1  13   1       28.47       30.23      4.00 o
   2  13   1      172.45      155.92      9.84 o
   3  13   1      114.95      102.84      8.56 o
   4  13   1      225.44      197.30     10.99 o
   5  13   1       10.94       21.29      4.97 o
   6  13   1       82.51       60.01      6.21 o
   7  13   1       27.66       34.03      4.98 o
   8  13   1       32.74       32.69      5.20 o
   9  13   1       12.20        8.12      7.89 o
  10  13   1        4.82       11.37      7.47 o
  11  13   1        6.34       20.55      6.39 o
 -11  14   1        2.12       11.70      4.47 o
 -10  14   1        3.24        4.81      3.19 o
  -9  14   1        0.10        4.75      7.88 o
  -8  14   1        3.75        7.01      4.61 o
  -7  14   1        1.30        2.10      3.35 o
  -6  14   1       24.56       27.23      5.79 o
  -5  14   1       73.83       97.32     10.60 o
  -4  14   1        0.70        4.13      3.23 o
  -3  14   1        9.07       10.84      5.14 o
  -2  14   1      203.81      177.84     12.36 o
  -1  14   1      437.93      448.07     14.90 o
   0  14   1        0.25       12.25      3.37 o
   1  14   1       69.49       75.05      7.04 o
   2  14   1        0.94        0.72      5.66 o
   3  14   1        0.17        9.87      4.06 o
   4  14   1      167.68      172.67      9.37 o
   5  14   1        8.00        7.02      4.10 o
   6  14   1        6.69       18.50      5.07 o
   7  14   1        3.19       -2.71      3.99 o
   8  14   1       10.19        8.68      8.28 o
   9  14   1        0.28        2.91      4.75 o
  10  14   1        6.91       10.38      6.55 o
  11  14   1        0.73       10.69      5.24 o
 -11  15   1        0.00        7.67      5.17 o
 -10  15   1        0.00        2.23      3.93 o
  -9  15   1        6.30        7.37      5.37 o
  -8  15   1        4.03        5.16      4.11 o
  -7  15   1        3.71       11.04      5.49 o
  -6  15   1       18.50       36.45      6.59 o
  -5  15   1        0.54       10.82      4.80 o
  -4  15   1        0.00        2.13      3.74 o
  -3  15   1       46.91       55.14      6.30 o
  -2  15   1       52.03       54.84      6.99 o
  -1  15   1       10.13       15.84      3.90 o
   0  15   1      115.61      107.08      8.21 o
   1  15   1       39.67       37.16      5.25 o
   2  15   1       56.22       65.15      7.05 o
   3  15   1        7.26       11.71      4.20 o
   4  15   1      202.41      219.01     12.80 o
   5  15   1       80.07       76.87      7.98 o
   6  15   1       41.97       36.44      5.45 o
   7  15   1       26.79       19.58      6.31 o
   8  15   1        0.19       -4.48      4.35 o
   9  15   1        7.64        6.06      4.05 o
  10  15   1        4.21       -0.51      3.31 o
  11  15   1        0.75       -2.76      6.93 o
 -11  16   1        0.00        4.20      3.39 o
 -10  16   1        0.21        0.67      3.43 o
  -9  16   1        0.48        4.56      3.82 o
  -8  16   1       23.67       30.21      5.45 o
  -7  16   1        7.06        5.03      5.00 o
  -6  16   1        1.82        6.52      6.50 o
  -5  16   1      248.38      226.92     22.09 o
  -4  16   1        5.49        4.56      4.26 o
  -3  16   1      124.00      141.59     10.96 o
  -2  16   1       49.29       55.40      6.18 o
  -1  16   1       47.05       63.30      6.74 o
   0  16   1      245.15      261.86     12.17 o
   1  16   1       65.59       66.87      6.73 o
   2  16   1      124.18      116.93     10.92 o
   3  16   1       21.56       20.18      4.47 o
   4  16   1      222.97      250.93     17.48 o
   5  16   1       12.07        9.99      5.82 o
   6  16   1        4.90        8.59      4.13 o
   7  16   1       10.92        5.80      3.51 o
   8  16   1        5.48        5.49      3.53 o
   9  16   1        1.23        2.73      4.18 o
  10  16   1        7.03        4.56      3.80 o
 -10  17   1        0.35        1.15      2.52 o
  -9  17   1        5.81        9.79      2.90 o
  -8  17   1        3.42        6.77      3.99 o
  -7  17   1       35.08       37.43      5.90 o
  -6  17   1        3.05        6.12      4.55 o
  -5  17   1        0.90        3.74      5.39 o
  -4  17   1       81.23       61.95      8.06 o
  -3  17   1        0.34        7.80      6.52 o
  -2  17   1       43.00       37.06      5.21 o
  -1  17   1       54.22       46.73      8.64 o
   0  17   1        2.02       10.80      4.61 o
   1  17   1        0.03        0.51      4.42 o
   2  17   1        6.92       14.24      5.14 o
   3  17   1        0.46        3.51      7.09 o
   4  17   1        5.42       12.29      4.23 o
   5  17   1       11.26       10.89      4.25 o
   6  17   1        7.46        3.89      3.56 o
   7  17   1        4.42        2.99      6.17 o
   8  17   1       19.35       21.33      4.03 o
   9  17   1        2.26        8.92      4.97 o
  10  17   1        0.92       10.54      3.90 o
 -10  18   1        0.07        3.32      2.12 o
  -9  18   1        0.65        8.66      3.97 o
  -8  18   1        2.53        1.99      2.71 o
  -7  18   1        8.21        5.33      5.37 o
  -6  18   1        1.84        8.45      4.40 o
  -5  18   1       12.03       17.24      5.32 o
  -4  18   1       43.81       24.19      7.08 o
  -3  18   1       36.39       30.45      5.52 o
  -2  18   1       39.59       44.00      7.42 o
  -1  18   1      199.15      163.10     14.00 o
   0  18   1       76.79       83.22      9.67 o
   1  18   1       34.47       36.27      6.01 o
   2  18   1       39.45       32.16      7.21 o
   3  18   1       35.04       39.74      6.44 o
   4  18   1       36.91       25.38      9.71 o
   5  18   1        5.59       11.23      4.99 o
   6  18   1        0.51       13.25     10.03 o
   7  18   1        8.07        3.66      5.43 o
   8  18   1        3.00        5.63      3.82 o
   9  18   1        0.21       -3.86      3.46 o
  10  18   1        0.03        2.92      1.71 o
 -10  19   1        0.17        1.98      3.18 o
  -9  19   1        0.15        2.02      2.97 o
  -8  19   1        1.39        2.07      2.72 o
  -7  19   1        1.11        7.10      5.88 o
  -6  19   1        0.22       12.77      6.72 o
  -5  19   1        8.35       18.67      4.84 o
  -4  19   1        0.58        3.44      3.19 o
  -3  19   1        5.91        3.74      5.57 o
  -2  19   1       12.92        5.82      6.21 o
  -1  19   1        0.07        6.98      4.94 o
   0  19   1        1.81        7.44      5.76 o
   1  19   1        0.05        4.81      6.58 o
   2  19   1        0.95        4.90      8.81 o
   3  19   1       32.20       40.17      5.56 o
   4  19   1        4.63        9.56      4.58 o
   5  19   1       10.19       10.41      4.61 o
   6  19   1        8.74       13.46      3.73 o
   7  19   1        9.43       17.21      5.33 o
   8  19   1        0.14        2.04      3.35 o
   9  19   1        0.77        5.11      4.20 o
  -9  20   1        0.52        1.19      3.16 o
  -8  20   1        0.78        1.22      2.05 o
  -7  20   1        0.62        0.92      2.81 o
  -6  20   1        0.13        8.98      4.27 o
  -5  20   1        1.51       -0.11      4.40 o
  -4  20   1        1.16        1.64      2.02 o
  -3  20   1        0.00        5.70      6.14 o
  -2  20   1       58.76       55.52      7.00 o
  -1  20   1       22.28       17.69      5.53 o
   0  20   1       20.04       23.02      5.55 o
   1  20   1        1.32        6.68      6.29 o
   2  20   1        0.02       -3.54      5.12 o
   3  20   1       12.73       11.36      4.79 o
   4  20   1        0.07        6.91      7.37 o
   5  20   1        0.38        4.01      6.42 o
   6  20   1        0.10        5.35      4.87 o
   7  20   1        0.07        2.34      2.63 o
   8  20   1        0.56        4.75      2.55 o
   9  20   1        0.23        1.18      2.62 o
  -9  21   1        0.00       -2.29      1.47 o
  -8  21   1        2.03        2.94      2.44 o
  -7  21   1        0.03       -0.37      3.60 o
  -6  21   1        5.80        5.66      3.40 o
  -5  21   1        1.38        9.68      5.58 o
  -4  21   1        0.00        0.79      3.05 o
  -3  21   1        6.30        8.22      4.84 o
  -2  21   1        3.85        1.95      4.01 o
  -1  21   1        1.40        5.47      4.76 o
   0  21   1        3.64        9.63      5.75 o
   1  21   1        2.73        2.14      4.10 o
   2  21   1        3.12       16.59      5.78 o
   3  21   1       13.17       15.50      5.04 o
   4  21   1        1.87        5.69      4.92 o
   5  21   1        8.67       12.34      3.66 o
   6  21   1        5.65       12.17      3.51 o
   7  21   1       10.36        8.28      2.41 o
   8  21   1        3.08        3.44      2.96 o
  -8  22   1        2.99        1.83      1.75 o
  -7  22   1        0.07        1.45      2.20 o
  -6  22   1        2.89        9.93      5.86 o
  -5  22   1        0.00        5.07      3.99 o
  -4  22   1        1.55        6.05      3.81 o
  -3  22   1        0.23        4.09      4.05 o
  -2  22   1        0.93        5.64      3.67 o
  -1  22   1        0.92        3.26      5.39 o
   0  22   1        3.91       -0.29      8.68 o
   1  22   1       17.32       22.88      4.86 o
   2  22   1        5.64        8.05      4.52 o
   3  22   1       12.83       12.56      5.88 o
   4  22   1        6.79        3.55      3.46 o
   5  22   1        0.04        3.24      3.06 o
   6  22   1        0.08        6.75      2.52 o
   7  22   1        2.52        1.81      2.70 o
   8  22   1        0.01        2.12      1.93 o
  -8  23   1        0.00        3.48      1.81 o
  -7  23   1        0.31        2.22      1.99 o
  -6  23   1        0.49       -4.46      3.01 o
  -5  23   1        4.30        2.42      2.87 o
  -4  23   1        0.17        4.91      5.26 o
  -3  23   1        2.31        2.21      2.93 o
  -2  23   1        2.33        3.98      4.13 o
  -1  23   1        3.24        5.27      3.82 o
   0  23   1        0.28        3.98      4.71 o
   1  23   1        0.51        1.70      3.74 o
   2  23   1        0.64       -0.55      3.58 o
   3  23   1        3.36        7.15      4.30 o
   4  23   1        0.28        5.88      5.13 o
   5  23   1        5.42        2.60      3.86 o
   6  23   1        1.37       -0.41      2.32 o
   7  23   1        0.65        5.05      2.32 o
  -7  24   1        0.04        1.04      1.40 o
  -6  24   1        0.21        7.14      2.64 o
  -5  24   1        0.63        4.96      2.68 o
  -4  24   1        3.65        2.04      4.06 o
  -3  24   1        1.70       -1.19      3.86 o
  -2  24   1        0.06        6.56      4.16 o
  -1  24   1        1.10       11.30      5.70 o
   0  24   1        0.42        1.63      2.88 o
   1  24   1        5.42        4.08      3.69 o
   2  24   1        2.04        5.24      4.57 o
   3  24   1        0.22        0.99      2.70 o
   4  24   1        5.77        0.75      2.61 o
   5  24   1        0.04        2.11      2.56 o
   6  24   1        0.02        0.27      2.29 o
   7  24   1        1.61        4.02      2.42 o
  -7  25   1        0.04        2.76      1.75 o
  -6  25   1        0.65        0.78      1.99 o
  -5  25   1        0.52        2.03      2.37 o
  -4  25   1        0.01        4.29      3.22 o
  -3  25   1        0.32        7.47      6.34 o
  -2  25   1        0.65        4.10      2.51 o
  -1  25   1        0.04        3.28      3.46 o
   0  25   1        0.02        5.43      2.59 o
   1  25   1        0.03        3.38      3.81 o
   2  25   1        0.24        4.74      3.48 o
   3  25   1        0.35        4.02      3.29 o
   4  25   1        1.12        1.90      5.13 o
   5  25   1        5.36       11.11      2.70 o
   6  25   1        2.76        1.48      1.91 o
  -6  26   1        0.49        2.72      2.39 o
  -5  26   1        0.43        4.67      1.88 o
  -4  26   1        3.14        1.17      2.27 o
  -3  26   1        0.29        1.50      2.37 o
  -2  26   1        2.48        9.15      2.13 o
  -1  26   1        2.30        5.13      3.28 o
   0  26   1        1.32        2.62      2.73 o
   1  26   1        0.32        3.80      3.34 o
   2  26   1        0.08       -0.20      2.18 o
   3  26   1        0.91        0.90      2.57 o
   4  26   1        0.78        4.02      3.22 o
   5  26   1        0.13       -0.82      1.92 o
  -5  27   1        0.22        0.28      1.95 o
  -4  27   1        1.81       10.39      3.35 o
  -3  27   1        0.68        2.14      2.20 o
  -2  27   1        1.66        6.67      2.39 o
  -1  27   1        0.07        1.43      1.66 o
   0  27   1        0.75        1.14      2.67 o
   1  27   1        0.29        0.49      1.74 o
   2  27   1        0.10        5.70      2.05 o
   3  27   1        2.93        1.06      1.64 o
   4  27   1        0.00        0.12      2.36 o
   5  27   1        0.77        0.93      1.31 o
  -4  28   1        1.35        3.13      1.69 o
  -3  28   1        0.18        2.23      2.14 o
  -2  28   1        0.01       -0.65      2.40 o
  -1  28   1        1.61        0.07      1.88 o
   0  28   1        0.68        0.21      2.06 o
   1  28   1        1.38        0.72      2.04 o
   2  28   1        0.14        0.60      1.83 o
   3  28   1        0.03        0.39      1.42 o
  -2  29   1        0.01        3.03      1.27 o
  -1  29   1        0.02        3.94      1.98 o
   0  29   1        0.30       -0.74      2.18 o
   1  29   1        0.00        2.29      1.77 o
   2  29   1        0.05        1.03      1.34 o
 -13   0   2        0.09        2.97      4.04 o
 -12   0   2        0.75        0.36      4.93 o
 -11   0   2       12.16       18.16      6.61 o
 -10   0   2        0.17       15.72     16.38 o
  -9   0   2        5.80       18.48      8.06 o
  -8   0   2      164.25      207.45     13.13 o
  -7   0   2       76.94       66.39     14.38 o
  -6   0   2      244.75      242.41     17.59 o
  -5   0   2     3623.73     3689.29     99.17 o
  -4   0   2      327.43      368.70     20.44 o
  -3   0   2       93.42       96.16      6.58 o
  -2   0   2    14554.33    13668.56    229.56 o
  -1   0   2    24776.13    23768.64    330.70 o
   0   0   2     3238.54     3331.01     62.35 o
   1   0   2    35995.54    35784.09    798.71 o
   2   0   2      136.24      149.59     12.80 o
   3   0   2      351.63      321.83     13.11 o
   4   0   2      999.92      905.24     21.38 o
   5   0   2      180.75      172.93     12.62 o
   6   0   2       58.64       60.11      7.96 o
   7   0   2       37.65       35.56      6.43 o
   8   0   2       10.24        7.07     10.64 o
   9   0   2       16.76       21.82     22.44 o
  10   0   2        0.00       -6.01     10.40 o
  11   0   2        2.29        8.57     10.79 o
  12   0   2       16.17       17.88      9.16 o
 -13   1   2        0.27        1.01      2.26 o
 -12   1   2        1.60        4.85      4.06 o
 -11   1   2        1.96       10.29      4.12 o
 -10   1   2        5.89       11.77      6.31 o
  -9   1   2        0.77        9.59      5.08 o
  -8   1   2      104.86      104.85     12.62 o
  -7   1   2       47.10       58.67      7.67 o
  -6   1   2       79.71       92.16      7.91 o
  -5   1   2       17.85       23.65      3.31 o
  -4   1   2       77.79       74.54      4.21 o
  -3   1   2       90.61      116.09      5.65 o
  -2   1   2     1097.54     1033.91     18.68 o
  -1   1   2     3224.55     3232.61     48.41 o
   0   1   2     5280.21     5265.64     71.95 o
   1   1   2     2087.10     2033.81     32.12 o
   2   1   2     6678.62     6258.45     83.64 o
   3   1   2     9861.77     9513.24    123.47 o
   4   1   2     3162.04     3173.35     49.42 o
   5   1   2      788.24      812.84     16.43 o
   6   1   2       24.39       10.57      4.11 o
   7   1   2      182.23      175.38     10.99 o
   8   1   2        2.18        4.62      2.58 o
   9   1   2        3.25       13.33      8.04 o
  10   1   2        3.60       18.30      6.04 o
  11   1   2        0.94      -10.13      5.39 o
  12   1   2        0.64       -1.61      3.92 o
 -13   2   2        0.13       -0.60      2.22 o
 -12   2   2        0.09        0.29      4.32 o
 -11   2   2        0.03        2.07      3.68 o
 -10   2   2        0.01       -7.35      5.29 o
  -9   2   2        4.77       11.46      5.27 o
  -8   2   2       10.74       11.55      4.73 o
  -7   2   2      100.99       96.08      8.59 o
  -6   2   2      644.93      643.68     21.89 o
  -5   2   2      743.07      768.55     15.23 o
  -4   2   2      314.88      327.21      9.29 o
  -3   2   2       28.18       27.58      3.68 o
  -2   2   2    13918.81    13773.17    171.22 o
  -1   2   2       24.96       24.08      3.20 o
   0   2   2     3897.38     3874.99     52.89 o
   1   2   2     5244.45     5039.25     68.76 o
   2   2   2      227.10      169.15      6.00 o
   3   2   2     4351.57     4274.80     63.71 o
   4   2   2       99.71       86.70      6.62 o
   5   2   2      132.42      131.24      6.95 o
   6   2   2        9.46        5.87      1.95 o
   7   2   2        0.53        1.59      2.94 o
   8   2   2       10.41       19.43      4.97 o
   9   2   2       11.71       11.96      6.06 o
  10   2   2        6.35        8.12      5.75 o
  11   2   2        0.01        1.69      5.67 o
  12   2   2        1.05        6.93      5.84 o
 -13   3   2        1.92        1.09      2.89 o
 -12   3   2        9.50       11.65      2.90 o
 -11   3   2        9.85       15.87      4.28 o
 -10   3   2       13.50       26.65      6.43 o
  -9   3   2       11.21        8.22      5.07 o
  -8   3   2      108.39       89.22     11.94 o
  -7   3   2       10.54        6.09      4.70 o
  -6   3   2       36.84       43.15      5.61 o
  -5   3   2      477.72      475.47     15.29 o
  -4   3   2      565.02      568.46     11.77 o
  -3   3   2      300.81      311.54      8.52 o
  -2   3   2     2095.27     1889.22     30.08 o
  -1   3   2     1634.19     1577.87     25.20 o
   0   3   2      991.69      857.12     15.23 o
   1   3   2     2772.70     2686.57     42.27 o
   2   3   2     1639.97     1569.87     25.79 o
   3   3   2     2273.59     2324.57     36.06 o
   4   3   2      114.44       81.77      6.49 o
   5   3   2       57.16       68.08      5.98 o
   6   3   2      482.06      568.43     22.02 o
   7   3   2      223.09      247.50     11.56 o
   8   3   2        8.42        6.91      6.61 o
   9   3   2       60.66       74.24      9.40 o
  10   3   2       11.35       25.12      9.19 o
  11   3   2        2.60       13.05      8.33 o
  12   3   2        1.30       -0.77      3.44 o
 -13   4   2        5.08        8.57      3.71 o
 -12   4   2        3.93        1.11      2.58 o
 -11   4   2        7.20        1.30      4.32 o
 -10   4   2       11.21        8.13      6.94 o
  -9   4   2        6.06       10.75      4.93 o
  -8   4   2        0.01        4.30      6.43 o
  -7   4   2      492.22      540.50     23.14 o
  -6   4   2        0.21       -3.80      2.14 o
  -5   4   2      718.23      743.11     17.36 o
  -4   4   2     1294.65     1295.08     21.44 o
  -3   4   2     1790.90     1683.61     29.77 o
  -2   4   2     7449.73     7871.12     98.33 o
   0   4   2     1157.46     1154.08     20.01 o
   1   4   2      803.12      799.59     15.12 o
   2   4   2      142.38      121.43      6.78 o
   3   4   2      420.90      392.77     11.14 o
   4   4   2     1588.38     1613.24     24.82 o
   5   4   2        0.10        8.10      2.20 o
   6   4   2       48.92       30.01      4.82 o
   7   4   2        0.16        4.58      3.93 o
   8   4   2        0.30       -0.03      3.16 o
   9   4   2        1.15        7.64      3.94 o
  10   4   2        0.01       -5.28      6.07 o
  11   4   2        4.47        1.34      6.97 o
  12   4   2        2.55        5.25      3.41 o
 -13   5   2        0.33        1.19      3.00 o
 -12   5   2        0.00        0.52      5.09 o
 -11   5   2        0.44        1.24      4.92 o
 -10   5   2        0.12        6.38      5.60 o
  -9   5   2        3.55        5.58      5.47 o
  -8   5   2        0.95        2.45      4.26 o
  -7   5   2        4.01       11.30      3.22 o
  -6   5   2       32.59       46.99      5.68 o
  -5   5   2       83.28      106.98      6.63 o
  -4   5   2      292.70      308.47      8.79 o
  -3   5   2      229.33      191.49      6.23 o
  -2   5   2       99.31      140.03      7.43 o
  -1   5   2      745.87      703.16     12.87 o
   0   5   2       81.59       70.67      3.82 o
   1   5   2      235.88      249.50      7.58 o
   2   5   2     6275.77     5982.57     80.59 o
   3   5   2       30.66       44.37      4.85 o
   4   5   2      877.83      892.10     17.04 o
   5   5   2       86.53      110.83      7.92 o
   6   5   2        5.42       14.76      4.71 o
   7   5   2       45.38       29.57      4.62 o
   8   5   2        7.15        4.37      4.81 o
   9   5   2        6.23       15.64      4.57 o
  10   5   2        0.43        4.77      6.62 o
  11   5   2       11.98       14.16      4.23 o
  12   5   2        0.08       -2.21      2.82 o
 -13   6   2        5.52        4.50      2.74 o
 -12   6   2        1.26       -2.12      3.69 o
 -11   6   2        0.45       10.01      4.00 o
 -10   6   2        0.00        4.12      3.56 o
  -9   6   2        0.00        3.40      2.81 o
  -8   6   2       67.83       67.54      7.79 o
  -7   6   2        3.64        8.13      4.34 o
  -6   6   2       10.79       12.84      2.70 o
  -5   6   2      446.79      502.26     15.42 o
  -4   6   2      174.87      198.99     11.37 o
  -3   6   2       79.32       77.83      4.64 o
  -2   6   2      271.63      301.89      8.69 o
  -1   6   2     4395.43     4490.93     58.78 o
   0   6   2      365.11      414.70     12.37 o
   1   6   2     1495.41     1612.23     25.00 o
   2   6   2        1.79        9.26      2.61 o
   3   6   2      907.45      853.35     17.18 o
   4   6   2      771.26      785.03     15.10 o
   5   6   2        0.13        1.04      2.79 o
   6   6   2      204.65      213.53     11.26 o
   7   6   2       13.78       22.68      6.20 o
   8   6   2       35.00       41.38      5.36 o
   9   6   2        3.63       11.47      7.41 o
  10   6   2        1.38       15.27      6.03 o
  11   6   2        0.25        6.02      5.57 o
  12   6   2        0.71        6.69      2.14 o
 -13   7   2        2.38        4.48      3.41 o
 -12   7   2        7.89        8.24      5.48 o
 -11   7   2        0.78       -1.53      5.50 o
 -10   7   2        0.04        6.48      4.19 o
  -9   7   2        2.11        3.42      4.28 o
  -8   7   2      155.83      158.30     11.61 o
  -7   7   2      119.54      128.96     11.57 o
  -6   7   2      107.04      109.20      8.19 o
  -5   7   2       83.02       78.04      6.52 o
  -4   7   2       49.67       59.43      5.60 o
  -3   7   2      175.25      173.71      6.87 o
  -2   7   2       47.83       65.83      3.55 o
  -1   7   2     1865.63     1762.63     30.85 o
   0   7   2      127.26      124.92      6.65 o
   1   7   2     4536.67     4344.84     58.90 o
   2   7   2       46.70       50.68      3.83 o
   3   7   2      337.79      328.47     10.44 o
   4   7   2       11.13       17.57      3.16 o
   5   7   2        1.70        2.72      3.54 o
   6   7   2      213.86      196.13     10.40 o
   7   7   2        7.57        6.54      4.52 o
   8   7   2        2.29        3.36      3.20 o
   9   7   2       76.88       69.04     11.02 o
  11   7   2        0.02       -2.26      4.66 o
  12   7   2        0.24        5.78      6.31 o
 -12   8   2        1.37        5.01      3.41 o
 -11   8   2        0.59        5.93      5.15 o
 -10   8   2        4.23        5.89      3.40 o
  -9   8   2       98.64       89.20     10.28 o
  -8   8   2       41.83       48.79      7.21 o
  -7   8   2        7.39       12.56      3.74 o
  -6   8   2      121.94       95.17      7.52 o
  -5   8   2       28.55       26.18      4.16 o
  -4   8   2      660.37      712.13     19.47 o
  -3   8   2       72.86       94.67      8.27 o
  -2   8   2      289.69      287.31      8.59 o
  -1   8   2     4143.76     3924.41     53.43 o
   0   8   2      328.31      299.65      8.84 o
   1   8   2      275.20      327.07     10.87 o
   2   8   2     2541.74     2623.35     46.01 o
   3   8   2     1245.77     1275.02     23.24 o
   4   8   2      142.30      116.09      9.50 o
   5   8   2       69.86       46.88      5.64 o
   6   8   2       84.70       95.42      9.37 o
   7   8   2        0.20       -2.25      4.43 o
   8   8   2      159.12      160.99     17.64 o
   9   8   2        1.06        6.89      4.95 o
  10   8   2        7.67       13.08      8.38 o
  11   8   2        0.29        3.96      6.09 o
  12   8   2        3.79        1.93      5.42 o
 -12   9   2        1.52        8.46      5.38 o
 -11   9   2        0.91        3.37      5.64 o
 -10   9   2        1.06        3.57      3.71 o
  -9   9   2        5.87        2.00      2.84 o
  -8   9   2        7.01        7.35      3.23 o
  -7   9   2      183.08      177.97      9.18 o
  -6   9   2        2.02        8.53      3.08 o
  -5   9   2       96.84      119.25     13.25 o
  -4   9   2      272.81      256.22     12.94 o
  -3   9   2        0.25        8.11      2.96 o
  -2   9   2       98.20       96.00      5.41 o
  -1   9   2     1335.95     1367.37     23.17 o
   0   9   2        0.92       11.16      2.18 o
   1   9   2      315.93      327.28     10.56 o
   2   9   2     3595.77     3610.56     61.34 o
   3   9   2        2.12        8.23      3.16 o
   4   9   2      157.09      155.29     12.02 o
   5   9   2      513.26      547.89     23.02 o
   6   9   2      208.76      224.20      8.85 o
   7   9   2      155.75      179.67     15.13 o
   8   9   2        5.02       -1.07      4.59 o
   9   9   2       56.78       53.26     11.33 o
  10   9   2        2.82        8.75      9.03 o
  11   9   2        4.27        5.71      5.21 o
 -12  10   2        0.16        1.70      2.92 o
 -11  10   2        5.29       -0.70      3.58 o
 -10  10   2        9.64        7.71      5.15 o
  -9  10   2       29.89       24.49      5.73 o
  -8  10   2        4.80        3.78      1.84 o
  -7  10   2        6.75       11.98      3.61 o
  -6  10   2        0.87        9.37      3.55 o
  -5  10   2        7.28       18.24      3.86 o
  -4  10   2       23.88       30.53      4.41 o
  -3  10   2        0.46        3.24      2.82 o
  -2  10   2       41.42       21.96      3.48 o
  -1  10   2       73.23       55.28      4.85 o
   0  10   2      697.82      653.62     18.73 o
   1  10   2      443.53      454.22     13.75 o
   2  10   2        0.01        0.21      3.48 o
   3  10   2       49.67       50.04      5.09 o
   4  10   2      147.09      148.31      9.75 o
   5  10   2        0.23        4.35      5.26 o
   6  10   2        6.76       14.05      5.67 o
   7  10   2        0.01       -2.00      3.37 o
   8  10   2       13.98       12.24      6.88 o
   9  10   2        1.53       10.45      9.57 o
  10  10   2        2.51       -0.88      4.08 o
  11  10   2        0.48       -0.48      4.76 o
 -12  11   2        0.86       -3.68      3.39 o
 -11  11   2        0.04       -0.02      3.50 o
 -10  11   2        6.75        5.86      3.73 o
  -9  11   2       10.68        2.67      3.96 o
  -8  11   2       36.46       43.75      5.80 o
  -7  11   2       19.91       32.21      5.84 o
  -6  11   2       66.58       66.05      8.04 o
  -5  11   2        9.47        0.99      3.23 o
  -4  11   2      208.15      184.97     13.35 o
  -3  11   2        0.42        6.74      3.69 o
  -2  11   2        6.42        5.20      2.54 o
  -1  11   2       78.56       71.64      5.91 o
   0  11   2      852.46      916.43     15.97 o
   1  11   2       88.48       73.61      5.89 o
   2  11   2      226.35      198.61     10.21 o
   3  11   2      708.83      752.94     23.56 o
   4  11   2      431.74      382.95     16.15 o
   5  11   2        0.32        4.41      4.67 o
   6  11   2      171.30      202.92     14.11 o
   7  11   2       32.41       35.38      5.75 o
   8  11   2        1.66        2.51      6.62 o
   9  11   2       30.18       31.87      9.83 o
  10  11   2        0.01        3.48     12.29 o
  11  11   2       13.24        4.44      4.03 o
 -12  12   2        0.23        0.99      3.11 o
 -11  12   2        2.71       -4.19      4.85 o
 -10  12   2        0.29        6.03      4.01 o
  -9  12   2        3.27        2.72      6.93 o
  -8  12   2        0.54        2.68      3.34 o
  -7  12   2        2.04        2.52      3.47 o
  -6  12   2       86.34       87.26      9.83 o
  -5  12   2        7.62       14.81      4.25 o
  -4  12   2      103.41      116.60      9.86 o
  -3  12   2       52.55       61.65      5.61 o
  -2  12   2        0.70        7.93      3.60 o
  -1  12   2      492.39      464.92     14.14 o
   0  12   2      374.64      401.47     12.73 o
   1  12   2       43.86       36.72      4.87 o
   2  12   2       29.50       23.72      4.73 o
   3  12   2      146.07      126.44      9.64 o
   4  12   2       89.73       83.64      7.53 o
   5  12   2       27.64       29.84      4.45 o
   6  12   2       48.96       39.69      6.00 o
   7  12   2        8.02        1.23      4.01 o
   8  12   2       36.15       32.11      7.68 o
   9  12   2        0.03       -0.19      4.18 o
  10  12   2        0.22        1.03      7.29 o
  11  12   2        3.74        4.06      4.72 o
 -12  13   2        0.32        1.37      2.06 o
 -11  13   2        0.25        4.69      4.39 o
 -10  13   2       12.99       12.42      4.93 o
  -9  13   2        0.06       -1.94      4.87 o
  -8  13   2        0.02       -0.87      3.81 o
  -7  13   2        0.62        0.39      4.20 o
  -6  13   2       10.15        6.90      4.94 o
  -5  13   2       12.74       16.38      4.98 o
  -4  13   2       39.21       54.98      7.14 o
  -3  13   2      164.40      178.07     11.17 o
  -2  13   2        2.82        7.27      5.46 o
  -1  13   2      249.99      207.74     13.28 o
   0  13   2       11.76        7.79      3.31 o
   1  13   2       23.09       28.97      4.02 o
   2  13   2      121.08      128.61      9.30 o
   3  13   2       64.29       62.27      6.96 o
   4  13   2       27.57       24.29      4.27 o
   5  13   2        0.02        5.07      3.31 o
   6  13   2        7.85       10.75      5.65 o
   7  13   2        6.94       12.95      4.04 o
   8  13   2        0.42        4.47      2.87 o
   9  13   2        4.69       11.98      7.22 o
  10  13   2        0.18       -7.30      6.83 o
  11  13   2        8.09        5.79      7.80 o
 -11  14   2        1.02       -0.43      3.92 o
 -10  14   2        4.59        2.81      6.67 o
  -9  14   2        0.47        0.60      2.93 o
  -8  14   2        7.72        6.82      4.86 o
  -7  14   2       83.38       84.55     10.32 o
  -6  14   2        0.41        6.41      4.54 o
  -5  14   2      375.31      359.77     20.20 o
  -4  14   2        0.02        7.37      5.63 o
  -3  14   2      369.08      379.91     16.33 o
  -2  14   2       32.11       34.93      4.50 o
  -1  14   2      295.88      346.53     11.87 o
   0  14   2      480.99      465.65     15.82 o
   1  14   2       38.71       39.49      4.94 o
   2  14   2       24.66       30.20      4.91 o
   3  14   2      174.56      196.42     11.29 o
   4  14   2      131.72      137.00     10.44 o
   5  14   2       62.20       51.65      7.39 o
   6  14   2       14.01       26.05      5.56 o
   7  14   2        2.72        9.06      3.62 o
   8  14   2       38.81       49.83      6.67 o
   9  14   2        0.07        3.71      4.54 o
  10  14   2        0.37       -3.21      6.25 o
  11  14   2        0.44        8.53      5.58 o
 -11  15   2        0.91       -2.73      3.16 o
 -10  15   2        0.41       -2.50      2.80 o
  -9  15   2        0.35        6.01      5.18 o
  -8  15   2        0.91        2.71      2.84 o
  -7  15   2        0.41        7.81      5.70 o
  -6  15   2       20.35       40.17      7.10 o
  -5  15   2       27.81       46.58      6.81 o
  -4  15   2       60.99       53.39      7.41 o
  -3  15   2       20.87       14.10      3.43 o
  -2  15   2       13.34        9.55      4.96 o
  -1  15   2        0.46        1.37      3.67 o
   0  15   2       83.07       66.20      9.07 o
   1  15   2        9.03       19.36      4.55 o
   2  15   2      317.77      350.99     16.88 o
   3  15   2        2.55       11.93      9.79 o
   4  15   2       40.14       21.00      5.04 o
   5  15   2        6.92        2.74      3.85 o
   6  15   2        0.01       19.64      8.31 o
   7  15   2        0.31       10.49      5.66 o
   8  15   2        1.08        1.14      4.44 o
   9  15   2        7.06        0.90      3.88 o
  10  15   2        1.97        0.00      6.43 o
 -11  16   2        0.02        6.25      4.80 o
 -10  16   2        0.00       -2.73      2.43 o
  -9  16   2        0.61       -2.46      4.84 o
  -8  16   2       37.99       32.99      5.11 o
  -7  16   2        0.00        0.65      4.19 o
  -6  16   2       35.88       34.81      5.24 o
  -5  16   2        4.74       14.25      5.75 o
  -4  16   2       19.70       14.43      5.55 o
  -3  16   2      266.99      228.73     10.65 o
  -2  16   2        6.78       18.30      4.55 o
  -1  16   2      254.66      241.83     11.37 o
   0  16   2       89.23       93.87      7.93 o
   1  16   2       55.23       54.14      7.20 o
   2  16   2       12.89       18.16      7.64 o
   3  16   2       25.66       29.03      5.44 o
   4  16   2       46.04       61.54      7.81 o
   5  16   2        2.04       -4.70      4.99 o
   7  16   2        0.00        6.37      5.40 o
   8  16   2        0.73        7.62      5.78 o
   9  16   2        1.86       -3.03      3.91 o
  10  16   2        0.47       -2.98      2.76 o
 -11  17   2        0.06        8.34      7.72 o
 -10  17   2        0.85        1.12      1.90 o
  -9  17   2        1.84        2.01      3.66 o
  -8  17   2        3.83        7.20      6.14 o
  -7  17   2       16.24        6.63      4.69 o
  -6  17   2        0.17        6.03      4.37 o
  -5  17   2       14.95       19.27      4.81 o
  -4  17   2        0.82       -6.68      4.95 o
  -3  17   2        0.01        1.39      3.75 o
  -2  17   2       17.95       13.98      5.27 o
  -1  17   2        7.84        8.66      4.19 o
   0  17   2       40.90       31.93      6.05 o
   1  17   2        0.36       12.75      4.35 o
   2  17   2      173.47      188.52     12.70 o
   3  17   2       31.94       36.06      6.14 o
   4  17   2        0.18       12.76      4.85 o
   5  17   2        1.60       -1.18      4.30 o
   6  17   2       10.87        7.50      4.72 o
   7  17   2       19.70       18.18      6.00 o
   8  17   2        0.02       16.13      7.94 o
   9  17   2        2.95        6.64      3.81 o
  10  17   2        0.13        2.26      2.38 o
 -10  18   2        0.30        1.55      2.27 o
  -9  18   2        3.25        4.59      3.55 o
  -8  18   2        7.36       -1.06      1.96 o
  -7  18   2        8.12        5.85      3.01 o
  -6  18   2        2.60        5.02      4.20 o
  -5  18   2        3.60        6.75      4.44 o
  -4  18   2        8.72       14.32      4.97 o
  -3  18   2       12.72       14.13      4.61 o
  -2  18   2        4.12       11.44      6.13 o
  -1  18   2        0.35        6.93      5.09 o
   0  18   2        4.38        8.31      6.62 o
   1  18   2       89.19       73.53      8.45 o
   2  18   2        0.09       -1.32      4.99 o
   3  18   2       21.98       35.43      5.63 o
   4  18   2       29.91       28.26      6.50 o
   5  18   2        4.12        3.31      6.56 o
   6  18   2       36.60       24.32      6.43 o
   7  18   2        0.16        7.61      3.77 o
   8  18   2       10.45        5.55      3.50 o
   9  18   2        0.00        2.46      2.09 o
 -10  19   2        0.85       -0.37      1.81 o
  -9  19   2        0.05        1.61      2.95 o
  -8  19   2        0.35        1.42      2.58 o
  -7  19   2        0.89        1.15      4.72 o
  -6  19   2        0.01        7.83      4.65 o
  -5  19   2        2.63        2.85      5.70 o
  -4  19   2       13.60       17.04      5.43 o
  -3  19   2        5.65        3.38      4.75 o
  -2  19   2       26.48       32.38      6.07 o
  -1  19   2       44.93       46.75      6.48 o
   0  19   2       19.28       26.68      5.49 o
   1  19   2       68.83       65.49      7.27 o
   2  19   2        8.38        7.09      5.32 o
   3  19   2        2.18        9.45      5.72 o
   4  19   2        9.46        8.26      3.03 o
   5  19   2        7.83       10.65      5.27 o
   6  19   2        1.65       -1.74      4.77 o
   7  19   2       19.67       15.18      4.81 o
   8  19   2        0.26       10.78      6.18 o
   9  19   2        0.31       -0.92      2.66 o
  -9  20   2        1.80        0.07      3.30 o
  -8  20   2        2.09        7.20      3.24 o
  -7  20   2        0.46        6.53      5.12 o
  -6  20   2        0.31        5.45      4.74 o
  -5  20   2        6.21        5.29      4.90 o
  -4  20   2        0.07       11.81      7.09 o
  -3  20   2        7.58        3.32      3.71 o
  -2  20   2       26.40       15.40      6.27 o
  -1  20   2       48.82       50.71      6.71 o
   0  20   2        6.54       10.25      6.09 o
   1  20   2        1.62       15.75      5.03 o
   2  20   2       16.86       17.55      4.69 o
   3  20   2       16.97       13.96      4.48 o
   4  20   2        3.15       -0.67      3.78 o
   5  20   2        4.59        8.72      5.92 o
   6  20   2        1.89        1.46      4.46 o
   7  20   2        0.92        4.68      3.17 o
   8  20   2        0.37        3.20      3.14 o
   9  20   2        0.01        1.67      2.05 o
  -9  21   2        0.37        2.98      2.00 o
  -8  21   2        1.14        4.83      2.48 o
  -7  21   2        2.12        3.41      3.18 o
  -6  21   2        0.18        7.51      5.39 o
  -5  21   2        0.01       -3.55      4.01 o
  -4  21   2       10.39       18.18      3.83 o
  -3  21   2       25.62       28.12      8.38 o
  -2  21   2        7.83        7.41      4.43 o
  -1  21   2        3.27        6.64      5.14 o
   0  21   2        0.11        1.71      5.14 o
   1  21   2        3.70        5.60      3.74 o
   2  21   2       30.07       26.59      7.33 o
   3  21   2        8.68       13.18      4.74 o
   4  21   2        2.27        4.83      4.30 o
   5  21   2        1.50       -0.88      4.91 o
   6  21   2        0.33        1.10      5.48 o
   7  21   2        3.52        6.72      2.38 o
   8  21   2        0.03       -1.29      2.52 o
  -9  22   2        0.02        3.14      2.56 o
  -8  22   2        0.11       -2.68      1.75 o
  -7  22   2        0.13       -0.92      2.30 o
  -6  22   2        0.01        1.67      2.94 o
  -5  22   2        7.50        8.38      3.49 o
  -4  22   2        0.34       -4.18      4.12 o
  -3  22   2        3.25        2.12      3.14 o
  -2  22   2       17.18       14.44      3.69 o
  -1  22   2        0.93        4.62      3.75 o
   0  22   2        5.61        5.90      4.68 o
   1  22   2        0.34        6.35      4.79 o
   2  22   2        5.01        7.62      5.33 o
   3  22   2        5.10       16.95      8.66 o
   4  22   2        0.68        3.15      3.81 o
   5  22   2        0.00       -2.42      3.68 o
   6  22   2        0.46        5.25      2.62 o
   7  22   2        0.81        4.04      3.80 o
   8  22   2        0.35       -0.49      2.07 o
  -8  23   2        0.07        0.68      1.46 o
  -7  23   2        0.81        1.51      2.21 o
  -6  23   2        0.27       -1.38      2.46 o
  -5  23   2        0.01        6.71      3.33 o
  -4  23   2        0.02        5.91      4.31 o
  -3  23   2        1.01       11.76      4.83 o
  -2  23   2        0.54       -1.89      3.50 o
  -1  23   2        8.03        7.38      5.97 o
   0  23   2        1.82        4.00      3.07 o
   1  23   2        2.83        1.70      3.34 o
   2  23   2        5.38        3.69      3.49 o
   3  23   2        0.04        2.42      3.46 o
   4  23   2        7.26        8.72      3.76 o
   5  23   2        0.26       -2.75      3.62 o
   6  23   2        5.84        2.58      2.52 o
   7  23   2        4.33        4.37      2.73 o
  -7  24   2        0.11        0.53      1.46 o
  -6  24   2        0.44        4.75      2.68 o
  -5  24   2        0.09        6.94      3.36 o
  -4  24   2        2.00        4.94      2.79 o
  -3  24   2        1.16        1.31      3.72 o
  -2  24   2        0.28        2.65      3.50 o
  -1  24   2        0.02        5.23      2.48 o
   0  24   2        4.13        9.21      3.05 o
   1  24   2        1.15        4.61      3.25 o
   2  24   2        4.36        6.32      2.94 o
   3  24   2        0.00        3.85      4.45 o
   4  24   2        0.29        3.07      3.27 o
   5  24   2        0.07       -1.34      2.75 o
   6  24   2        1.51        0.39      1.58 o
   7  24   2        0.58       -0.52      1.25 o
  -7  25   2        0.03        2.02      1.87 o
  -6  25   2        0.16       -0.55      2.26 o
  -5  25   2        1.16        6.71      2.33 o
  -4  25   2        0.19        4.67      2.35 o
  -3  25   2        0.88        1.97      3.03 o
  -2  25   2        0.29        1.88      2.86 o
  -1  25   2        0.10        7.75      3.55 o
   0  25   2        5.36       -1.76      3.21 o
   1  25   2        0.01        2.06      3.93 o
   2  25   2        2.22        0.97      2.90 o
   3  25   2        0.21        4.44      2.39 o
   4  25   2        1.58        3.22      2.72 o
   5  25   2        0.31        0.64      2.21 o
   6  25   2        0.01        3.00      1.91 o
  -6  26   2        0.54        1.16      2.37 o
  -5  26   2        1.53       -3.74      2.08 o
  -4  26   2        1.61        4.40      2.46 o
  -3  26   2        0.01        4.79      3.04 o
  -2  26   2        0.00        1.08      3.13 o
  -1  26   2        1.97        1.68      1.92 o
   0  26   2        2.04        1.90      2.54 o
   1  26   2        0.32       -0.59      1.93 o
   2  26   2        0.38        2.73      2.37 o
   3  26   2        0.03        3.85      2.53 o
   4  26   2        0.00       -1.02      1.87 o
   5  26   2        0.02        0.79      1.60 o
  -5  27   2        0.24        0.87      1.80 o
  -4  27   2        0.67        3.31      1.80 o
  -3  27   2        0.02        0.15      2.25 o
  -2  27   2        1.23        3.66      2.71 o
  -1  27   2        0.01        4.77      3.39 o
   0  27   2        1.67        4.43      1.65 o
   1  27   2        0.02        2.07      1.50 o
   2  27   2        0.03        0.58      1.79 o
   3  27   2        0.21        3.65      1.94 o
   4  27   2        1.55        0.04      1.48 o
  -4  28   2        0.99        0.77      1.59 o
  -3  28   2        0.49       -0.23      1.55 o
  -2  28   2        0.00        6.42      2.76 o
  -1  28   2        0.96        1.51      3.50 o
   0  28   2        0.05       -0.21      1.72 o
   1  28   2        0.27        0.55      1.38 o
   2  28   2        1.20        1.76      2.12 o
   3  28   2        0.00       -0.46      1.61 o
  -2  29   2        0.01        3.70      1.84 o
  -1  29   2        1.15        0.71      1.61 o
   0  29   2        0.32        1.80      1.34 o
   1  29   2        0.66        1.71      1.32 o
 -13   1   3        0.49       -2.42      2.52 o
 -12   1   3        0.45        4.42      3.66 o
 -11   1   3       10.45        7.11      8.22 o
 -10   1   3       50.16       65.06      8.66 o
  -9   1   3       51.77       31.01      6.52 o
  -8   1   3       22.62       25.60      5.20 o
  -7   1   3       20.00       26.15      4.78 o
  -6   1   3      332.88      346.27     13.00 o
  -5   1   3      247.24      277.08     11.52 o
  -4   1   3      207.40      209.36      6.07 o
  -3   1   3     1609.30     1643.85     30.55 o
  -2   1   3     5856.10     5847.41     77.25 o
  -1   1   3    10683.07    10434.83    128.90 o
   0   1   3     1747.73     1827.44     32.41 o
   1   1   3      649.80      640.97     12.32 o
   2   1   3     1972.14     2076.99     33.25 o
   3   1   3      605.86      638.66     12.84 o
   4   1   3       25.45       43.60      4.97 o
   5   1   3      961.38      982.06     30.49 o
   6   1   3      452.00      435.39     19.22 o
   7   1   3       13.28       17.37      5.94 o
   8   1   3       40.13       34.10      5.22 o
   9   1   3       33.50       33.12      5.77 o
  10   1   3        1.38        5.94      5.70 o
  11   1   3        5.89       13.61      6.82 o
  12   1   3        2.89        5.12      4.46 o
 -13   2   3        3.33        1.72      3.73 o
 -12   2   3        7.40        9.81      3.08 o
 -11   2   3       16.28       14.64      5.42 o
 -10   2   3        0.95        7.64      5.23 o
  -9   2   3        2.11        8.39      3.55 o
  -8   2   3      303.68      406.01     17.02 o
  -7   2   3      181.59      154.50     14.20 o
  -6   2   3       17.85       14.98      3.25 o
  -5   2   3       48.76       43.72      4.64 o
  -4   2   3      156.19      171.65      5.08 o
  -3   2   3      300.46      289.35      8.33 o
  -2   2   3      109.91      146.79      8.37 o
  -1   2   3      496.79      479.72      9.65 o
   0   2   3      175.34      179.35      6.41 o
   1   2   3       73.40       60.64      3.60 o
   2   2   3      550.44      522.99     10.57 o
   3   2   3     2848.41     2907.28     46.38 o
   4   2   3        4.64        9.37      2.47 o
   5   2   3      112.63       95.33      7.78 o
   6   2   3       40.44       34.38      5.19 o
   7   2   3       11.44       12.67      3.91 o
   8   2   3       37.52       36.96      4.81 o
   9   2   3        4.51       -3.26      7.92 o
  10   2   3        3.62       10.24      6.23 o
  11   2   3       21.99       16.53      5.64 o
  12   2   3        0.01       -7.15      5.18 o
 -13   3   3        0.56        1.02      2.04 o
 -12   3   3        0.43        4.16      2.51 o
 -11   3   3       13.26       19.07      9.02 o
 -10   3   3        0.64       11.22      7.68 o
  -9   3   3        5.41        7.45      4.16 o
  -8   3   3       18.41       21.81      5.03 o
  -7   3   3       28.13       25.67      4.09 o
  -6   3   3       31.37       29.52      4.26 o
  -5   3   3       96.48      102.85      5.96 o
  -4   3   3       63.56       60.53      3.27 o
  -3   3   3      237.52      229.91      7.24 o
  -1   3   3     6802.54     6644.56     86.11 o
   0   3   3      178.35      192.96      6.16 o
   1   3   3     2634.85     2753.94     49.78 o
   2   3   3      501.97      472.51      9.70 o
   3   3   3      784.68      779.23     16.29 o
   4   3   3      287.15      311.65     11.63 o
   5   3   3      106.11      110.26      8.30 o
   6   3   3        0.22        4.79      3.62 o
   7   3   3       18.38       17.00      4.59 o
   8   3   3        6.86       11.43      4.67 o
   9   3   3        0.78        3.69      4.45 o
  10   3   3        1.52       11.37     10.48 o
  11   3   3        1.86        6.02      6.80 o
  12   3   3        3.18        6.73      4.92 o
 -13   4   3        2.19        4.03      2.79 o
 -12   4   3        5.47       11.84      3.55 o
 -11   4   3        5.61       14.11      4.29 o
 -10   4   3        0.58        1.79      4.21 o
  -9   4   3        0.05        6.39      7.16 o
  -8   4   3       42.07       39.26      5.07 o
  -7   4   3       35.75       29.23      4.68 o
  -6   4   3      178.80      164.66     11.01 o
  -5   4   3       73.56       62.75      5.20 o
  -4   4   3       57.68       73.06      4.51 o
  -3   4   3      596.65      550.60     10.94 o
  -2   4   3      507.69      540.31     10.49 o
  -1   4   3     6019.68     6095.76     79.19 o
   0   4   3      730.65      769.96     14.00 o
   1   4   3       65.88       48.13      3.54 o
   2   4   3      927.87      875.45     15.75 o
   3   4   3      898.23      872.62     14.81 o
   4   4   3      133.92      155.43      9.66 o
   5   4   3      150.67      135.21      8.72 o
   6   4   3      290.82      246.77     12.11 o
   7   4   3      179.62      211.56     14.22 o
   8   4   3       20.88       19.52      8.25 o
   9   4   3        9.55        7.12      6.98 o
  10   4   3        4.02        7.09      9.81 o
  11   4   3        1.13       17.05     10.91 o
  12   4   3        0.13        3.12      5.73 o
 -13   5   3        4.41        2.23      2.90 o
 -12   5   3        0.00       -0.29      3.83 o
 -11   5   3        4.94        5.23      3.52 o
 -10   5   3        0.38       -2.93      4.09 o
  -9   5   3       68.41       49.68      6.76 o
  -8   5   3      189.23      240.25     18.19 o
  -7   5   3       52.16       52.53      6.17 o
  -6   5   3       19.50       31.46      4.00 o
  -5   5   3       12.96       32.03      4.29 o
  -4   5   3       69.74       66.53      5.62 o
  -3   5   3      730.29      674.99     13.30 o
  -2   5   3      302.69      335.10      9.35 o
  -1   5   3     1977.53     2046.69     32.36 o
   0   5   3     2622.90     2716.46     43.67 o
   2   5   3       85.91       57.11      4.88 o
   3   5   3        8.09        7.45      2.83 o
   4   5   3      350.32      386.72     12.68 o
   5   5   3      731.65      688.31     23.58 o
   6   5   3      714.01      763.18     29.56 o
   7   5   3      187.69      161.38     13.66 o
   8   5   3       38.10       39.88      5.42 o
   9   5   3       12.75       19.77      5.23 o
  10   5   3       11.39       19.82      9.33 o
  11   5   3       13.79       11.23      4.62 o
  12   5   3       16.01        7.59      4.56 o
 -13   6   3        0.90        1.92      2.53 o
 -12   6   3        0.26        5.98      3.74 o
 -11   6   3        3.43        1.17      3.97 o
 -10   6   3        0.19        1.88      4.77 o
  -9   6   3        1.54        1.92      4.10 o
  -8   6   3       49.11       49.23      6.51 o
  -7   6   3       61.73       54.99      6.05 o
  -6   6   3        6.69        8.35      2.05 o
  -5   6   3        7.59        4.16      2.29 o
  -4   6   3     1648.77     1615.74     48.66 o
  -3   6   3      221.60      216.89      7.09 o
  -2   6   3     1030.78     1061.47     22.27 o
  -1   6   3      889.49      853.05     16.51 o
   0   6   3      285.70      262.51      7.77 o
   1   6   3      674.06      629.18     12.76 o
   2   6   3      854.78      821.73     15.86 o
   3   6   3       38.05       34.68      4.88 o
   4   6   3      333.00      303.92     11.07 o
   5   6   3       28.00       45.64      5.60 o
   6   6   3      390.99      464.35     19.00 o
   7   6   3       37.54       43.21      6.86 o
   8   6   3        0.04        5.30      4.52 o
   9   6   3        0.99        7.23      5.79 o
  10   6   3        0.15      -14.46      7.23 o
  11   6   3        1.39        2.98      4.53 o
 -13   7   3        0.03       -1.79      2.24 o
 -12   7   3        2.07        6.04      3.64 o
 -11   7   3        1.47        4.43      5.11 o
 -10   7   3        2.93        6.36      8.82 o
  -9   7   3        3.49        8.50      4.76 o
  -8   7   3       86.39      106.36     10.20 o
  -7   7   3       26.37       31.75      3.70 o
  -6   7   3       28.44       15.09      3.89 o
  -5   7   3       11.35        7.12      3.34 o
  -4   7   3      429.82      416.76     13.68 o
  -3   7   3      242.63      221.57      8.36 o
  -2   7   3      575.44      588.68     11.62 o
  -1   7   3      237.97      289.13      8.43 o
   0   7   3     1093.03     1101.49     21.23 o
   1   7   3     3737.77     3788.07     52.79 o
   2   7   3     2274.55     2439.69     38.42 o
   3   7   3      529.00      589.93     17.40 o
   4   7   3      185.92      204.89     11.81 o
   5   7   3      158.23      121.22      9.48 o
   6   7   3      723.93      808.86     27.12 o
   7   7   3      156.37      140.85     12.14 o
   8   7   3        0.04        2.01      3.39 o
   9   7   3       21.32       24.77      6.44 o
  10   7   3       17.89       14.66      5.58 o
  11   7   3       13.47        7.83      3.90 o
 -13   8   3        1.55       -2.57      5.08 o
 -12   8   3        2.54        2.73      3.11 o
 -11   8   3        1.66        4.45      5.86 o
 -10   8   3        3.34        4.56      2.75 o
  -9   8   3        1.72        8.45      5.42 o
  -8   8   3       92.69       94.65      8.97 o
  -7   8   3      181.64      185.95     12.13 o
  -6   8   3      271.51      277.07     12.63 o
  -5   8   3        3.49        9.40      3.90 o
  -4   8   3       28.34       28.17      4.35 o
  -3   8   3       34.42       55.22      5.34 o
  -2   8   3      650.77      699.38     13.95 o
  -1   8   3       53.57       50.27      3.69 o
   0   8   3        3.20       10.06      2.22 o
   1   8   3        0.11        7.39      2.65 o
   2   8   3       58.59       61.69      5.22 o
   3   8   3      240.05      193.18     10.89 o
   4   8   3      180.52      159.51     10.13 o
   5   8   3       36.65       46.19      5.65 o
   6   8   3        7.34       10.76      4.56 o
   7   8   3        0.96        9.27      6.20 o
   8   8   3        6.07        9.85      4.37 o
   9   8   3        5.90        6.43      4.46 o
  10   8   3        0.03        0.77      6.75 o
  11   8   3        1.40        4.12      4.22 o
 -12   9   3        0.20       -1.00      3.50 o
 -11   9   3        2.86        8.87      7.94 o
 -10   9   3        0.81        0.29      4.70 o
  -9   9   3       26.64       14.82      4.11 o
  -8   9   3        1.84        1.12      6.75 o
  -7   9   3       56.75       68.49      7.67 o
  -6   9   3      223.58      254.36     12.10 o
  -5   9   3      134.44      145.96     10.09 o
  -4   9   3      251.81      237.01     12.80 o
  -3   9   3      142.79      123.02      7.80 o
  -2   9   3       94.01      109.84      6.61 o
  -1   9   3       16.93       18.24      3.29 o
   0   9   3      137.29      120.61      7.12 o
   1   9   3     1760.01     1722.30     28.97 o
   2   9   3       52.21       47.95      5.06 o
   3   9   3       73.30       54.43      5.59 o
   4   9   3       86.76       87.35      7.03 o
   5   9   3      104.69      107.56      8.73 o
   6   9   3      494.85      577.65     53.73 o
   7   9   3       17.78       24.96      4.60 o
   8   9   3       26.52       21.58      5.22 o
   9   9   3       10.17       23.29      9.55 o
  10   9   3       13.48       21.84      6.93 o
  11   9   3        8.43        4.56      5.63 o
 -12  10   3        0.24        1.16      3.10 o
 -11  10   3        0.39       10.59      4.65 o
 -10  10   3       23.96       22.10      5.89 o
  -9  10   3        5.35       16.19      5.68 o
  -8  10   3       78.20      107.46     10.71 o
  -7  10   3       57.54       44.99      6.76 o
  -6  10   3       15.13       14.33      5.54 o
  -5  10   3      212.59      192.22     15.71 o
  -4  10   3        2.02        0.72      2.94 o
  -3  10   3       12.30       10.07      3.80 o
  -2  10   3      253.18      278.53     11.02 o
  -1  10   3      438.38      371.76     11.54 o
   0  10   3      641.24      717.29     18.24 o
   1  10   3      318.57      379.81     12.94 o
   2  10   3      115.24      115.28      7.52 o
   3  10   3      256.81      230.74     13.29 o
   4  10   3      103.61       88.30      7.79 o
   5  10   3        7.05        4.76      5.58 o
   6  10   3       33.18       32.18      5.21 o
   7  10   3       51.01       66.38      8.40 o
   8  10   3        5.80       11.28      4.72 o
   9  10   3       12.33       12.63      3.90 o
  10  10   3        0.15        6.01      4.71 o
  11  10   3        0.05        4.32      7.94 o
 -12  11   3        0.19        1.41      3.12 o
 -11  11   3       11.27       13.95      4.49 o
 -10  11   3        3.48        5.45      3.58 o
  -9  11   3        0.18        9.01      6.79 o
  -8  11   3        0.72        3.03      4.85 o
  -7  11   3        6.28        8.32      3.77 o
  -6  11   3       50.55       51.76      8.22 o
  -5  11   3       24.09       19.69      4.15 o
  -4  11   3       79.69       65.95      7.76 o
  -3  11   3       14.63       15.62      3.02 o
  -2  11   3      205.50      192.92     10.42 o
  -1  11   3      658.45      607.90     18.46 o
   0  11   3       45.30       37.82      5.03 o
   1  11   3      380.39      386.67     11.89 o
   2  11   3      107.30       67.76      7.20 o
   3  11   3        0.08        4.85      4.74 o
   4  11   3       77.80       82.21      8.39 o
   5  11   3        8.16       11.90      4.09 o
   6  11   3        1.43        5.08      4.48 o
   7  11   3        6.48       12.79      3.38 o
   8  11   3        8.57        7.05      4.82 o
   9  11   3        2.09        2.64      3.40 o
  10  11   3        3.27        1.62      8.98 o
  11  11   3        0.00        4.19      5.44 o
 -12  12   3        2.86       -1.03      2.00 o
 -11  12   3        0.01        1.83      3.73 o
 -10  12   3        3.74        0.85      3.09 o
  -9  12   3       12.99       13.27      5.34 o
  -8  12   3        6.05       11.99      4.30 o
  -7  12   3       48.91       44.99      6.49 o
  -6  12   3      106.33      159.85     11.70 o
  -5  12   3       18.77       27.04      5.15 o
  -4  12   3       98.21      105.65      9.58 o
  -3  12   3       17.44       14.10      3.68 o
  -2  12   3       24.21       24.33      3.70 o
  -1  12   3       79.84       72.78      5.71 o
   0  12   3       19.93       19.51      3.76 o
   1  12   3       20.81       20.42      3.53 o
   2  12   3        4.87        6.70      3.80 o
   3  12   3       35.73       41.41      6.04 o
   4  12   3       54.85       60.84      7.38 o
   5  12   3        0.12        4.42      4.83 o
   6  12   3        6.41        5.06      4.83 o
   7  12   3       18.95       22.57      5.36 o
   8  12   3        0.42        7.74      6.52 o
   9  12   3        7.46       12.66      5.27 o
  10  12   3        0.51        3.22      6.76 o
  11  12   3        2.96       10.42      3.17 o
 -12  13   3        0.09        4.81      5.35 o
 -11  13   3        0.17        0.72      2.44 o
 -10  13   3        0.40       -1.51      3.63 o
  -9  13   3        9.83       11.08      6.41 o
  -8  13   3        0.86       14.15      7.43 o
  -7  13   3       68.41       64.51      8.71 o
  -6  13   3       15.59       16.14      7.15 o
  -5  13   3       21.92       18.94      4.96 o
  -4  13   3      172.90      175.92     12.01 o
  -3  13   3        9.70       15.18      3.51 o
  -2  13   3       12.13       23.81      5.02 o
  -1  13   3      261.70      262.61     10.08 o
   0  13   3       13.04       11.54      4.50 o
   1  13   3      211.78      218.77     13.43 o
   2  13   3       28.30       29.51      7.63 o
   3  13   3        0.02        8.55      5.03 o
   4  13   3      142.26      139.40     12.84 o
   5  13   3        6.13       11.92      4.15 o
   6  13   3       18.23       18.22      4.78 o
   7  13   3        8.09        7.19      3.56 o
   8  13   3        1.07        4.31      3.65 o
   9  13   3        1.58        1.63      4.81 o
  10  13   3        2.09        3.14      5.51 o
 -11  14   3        0.08        4.64      3.85 o
 -10  14   3        0.83        8.71      5.26 o
  -9  14   3        0.56        1.33      5.84 o
  -8  14   3        0.03        2.51      4.68 o
  -7  14   3        1.19       11.55      5.19 o
  -6  14   3        5.60       15.72      5.51 o
  -5  14   3       13.72       13.77      5.53 o
  -4  14   3      173.18      212.45     12.35 o
  -3  14   3       58.35       70.31      6.77 o
  -2  14   3        0.14        3.05      3.83 o
  -1  14   3        5.95       12.75      4.24 o
   0  14   3       16.13       14.20      4.71 o
   1  14   3       11.27        5.32      3.96 o
   2  14   3        0.13        5.60      4.47 o
   3  14   3       13.55       19.58      5.33 o
   4  14   3       29.94       46.62      6.71 o
   5  14   3        0.66        3.99      4.87 o
   6  14   3       10.81       14.18      5.77 o
   7  14   3        1.08        3.17      4.21 o
   8  14   3        1.87        4.24      6.03 o
   9  14   3        0.31       -3.41      4.79 o
  10  14   3        0.05        1.42      5.30 o
 -11  15   3        2.25        3.84      3.74 o
 -10  15   3        0.96        5.66      4.63 o
  -9  15   3        2.64        4.66      5.19 o
  -8  15   3       23.37       21.57      7.66 o
  -7  15   3       13.60       16.36      4.50 o
  -6  15   3        5.05        9.91      4.30 o
  -5  15   3        0.03        5.86      4.78 o
  -4  15   3       16.59        9.15      6.86 o
  -3  15   3       16.63       15.56      3.63 o
  -2  15   3       64.66       84.99      6.94 o
  -1  15   3       67.35       75.06      7.33 o
   0  15   3       56.86       59.33      6.48 o
   1  15   3        7.01       13.06      4.07 o
   2  15   3      166.85      163.10      9.13 o
   4  15   3      120.61      111.62      9.38 o
   5  15   3        0.42        1.71      4.21 o
   6  15   3       30.52       25.49      6.17 o
   7  15   3        4.09        0.43      4.73 o
   8  15   3        1.57       -7.54      4.26 o
   9  15   3        0.05        4.08      3.65 o
  10  15   3        6.52       15.10      7.89 o
 -11  16   3        0.01       -0.71      3.49 o
 -10  16   3        0.61        5.51      3.02 o
  -9  16   3        0.36        4.18      3.81 o
  -8  16   3        0.23        2.56      6.22 o
  -7  16   3        0.90        6.94      4.23 o
  -6  16   3        5.84        9.56      4.56 o
  -5  16   3        0.08       -0.41      4.35 o
  -4  16   3      104.04       98.49      9.47 o
  -3  16   3       96.11      119.45     11.62 o
  -2  16   3       11.59        8.92      5.07 o
  -1  16   3      414.48      408.09     22.78 o
   0  16   3       56.32       54.06      6.59 o
   1  16   3        2.02        6.81      3.84 o
   2  16   3       47.61       36.01      6.72 o
   3  16   3       12.07       21.73      5.06 o
   4  16   3       93.67       93.26     10.30 o
   5  16   3       17.92        8.73      6.53 o
   6  16   3       20.75       20.97      4.63 o
   7  16   3       32.34       26.48     10.72 o
   8  16   3        1.59        2.01      4.53 o
   9  16   3        9.65        8.93      5.70 o
  10  16   3        0.64        0.89      4.20 o
 -11  17   3        1.07        6.28      2.77 o
 -10  17   3        0.25       -2.98      2.40 o
  -9  17   3        4.59        8.59      3.82 o
  -8  17   3        6.17        7.47      3.85 o
  -7  17   3        0.77        1.14      4.63 o
  -6  17   3        1.66        7.34      4.16 o
  -5  17   3       15.10       16.93      4.15 o
  -4  17   3        0.05        0.00      5.66 o
  -3  17   3       88.19       96.57      8.30 o
  -2  17   3       10.42       15.10      5.15 o
  -1  17   3        2.21        9.53      6.55 o
   0  17   3       74.24       66.03      8.21 o
   1  17   3      123.70      148.69     11.44 o
   2  17   3        5.00        9.67      4.77 o
   3  17   3        0.01        2.58      4.91 o
   4  17   3       26.11       27.84      4.88 o
   5  17   3        1.83       -1.88      4.87 o
   6  17   3        3.17       12.70      7.88 o
   7  17   3        6.44        7.38      3.95 o
   8  17   3        0.65        4.73      4.15 o
   9  17   3        1.45        1.50      3.54 o
 -10  18   3        1.59        2.28      1.55 o
  -9  18   3        0.00        1.60      4.20 o
  -8  18   3        0.11        5.85      5.56 o
  -7  18   3        3.13        1.25      4.25 o
  -6  18   3       11.51       17.13      5.10 o
  -5  18   3       18.65       22.28      5.12 o
  -4  18   3       23.84       22.96      6.56 o
  -3  18   3       38.68       39.09      5.55 o
  -2  18   3      108.28       88.33      8.51 o
  -1  18   3       41.20       43.15      6.32 o
   0  18   3       14.03       16.35      4.61 o
   1  18   3       88.65       80.44      8.18 o
   2  18   3       30.33       30.91      5.69 o
   3  18   3       22.65       33.86      5.94 o
   4  18   3        7.75       10.65      3.64 o
   5  18   3        0.36        9.07      5.87 o
   6  18   3        7.07       10.82      4.31 o
   7  18   3        2.42        3.63      3.55 o
   8  18   3        1.55        7.67      4.50 o
   9  18   3        1.12        1.77      2.84 o
 -10  19   3        0.03        1.42      1.89 o
  -9  19   3        2.21        5.10      3.74 o
  -8  19   3        0.07        6.69      3.32 o
  -7  19   3        0.38        3.58      3.49 o
  -6  19   3        0.33        3.94      4.57 o
  -5  19   3       11.21       13.42      4.96 o
  -4  19   3       12.72       19.43      5.01 o
  -3  19   3        1.91       -1.74      2.77 o
  -2  19   3       24.45       22.03      4.83 o
  -1  19   3        6.88        5.72      3.52 o
   0  19   3       33.86       30.45      5.59 o
   1  19   3      154.84      173.87     15.62 o
   2  19   3        2.93        8.52      4.51 o
   3  19   3        0.04       14.07      5.28 o
   4  19   3        3.02        7.51      5.06 o
   5  19   3        4.59       15.00      6.05 o
   6  19   3       25.48       16.18      4.74 o
   7  19   3        0.77        6.79      2.67 o
   8  19   3        0.00        5.73      2.72 o
   9  19   3        1.22        4.91      3.46 o
  -9  20   3        0.14        7.02      2.15 o
  -8  20   3        0.49        9.35      3.64 o
  -7  20   3        0.36        6.33      6.69 o
  -6  20   3        5.28        7.84      3.06 o
  -5  20   3        0.05        7.68      3.58 o
  -4  20   3       12.50        4.90      5.87 o
  -3  20   3       32.21       24.94      5.80 o
  -2  20   3        4.99        7.83      4.33 o
  -1  20   3        0.02        2.71      3.91 o
   0  20   3        1.17        6.99      4.15 o
   1  20   3       28.79       30.58      6.25 o
   2  20   3        0.29        8.56      5.68 o
   3  20   3        3.23       10.18      3.93 o
   4  20   3       13.57       10.92      4.24 o
   5  20   3        0.09        5.45      3.46 o
   6  20   3        0.15       -5.07      3.86 o
   7  20   3        0.19        6.62      5.66 o
   8  20   3        0.07        3.04      2.60 o
  -9  21   3        0.06        1.42      1.99 o
  -8  21   3        0.04        1.29      1.79 o
  -7  21   3        0.03        0.19      3.19 o
  -6  21   3        0.82        1.16      3.29 o
  -5  21   3        7.15        6.70      5.50 o
  -4  21   3        0.10        6.11      5.10 o
  -3  21   3        0.25        2.36      3.29 o
  -2  21   3        0.37       -0.48      3.32 o
  -1  21   3        1.43       11.59      5.93 o
   0  21   3        0.06       -5.45      4.62 o
   1  21   3       13.98       21.50      5.85 o
   2  21   3        0.41        4.18      5.34 o
   3  21   3        0.03        2.36      6.83 o
   4  21   3        2.74       11.01      6.14 o
   5  21   3        8.92        6.97      4.06 o
   6  21   3       22.56       16.96      3.54 o
   7  21   3        1.00        1.98      3.24 o
   8  21   3        0.88        2.72      2.49 o
  -9  22   3        0.25        2.79      3.54 o
  -8  22   3        0.14        0.98      1.76 o
  -7  22   3        0.70        6.03      2.78 o
  -6  22   3        1.16        0.75      3.13 o
  -5  22   3        0.14        2.45      5.33 o
  -4  22   3        7.82       12.75      5.45 o
  -3  22   3        0.54        3.65      2.75 o
  -2  22   3        0.09        0.97      3.20 o
  -1  22   3       50.29       50.20      6.05 o
   0  22   3        5.75        7.86      4.17 o
   1  22   3        7.19        5.03      4.13 o
   2  22   3        0.79       10.93      8.75 o
   3  22   3        1.92        0.41      3.78 o
   4  22   3       18.56       14.22      6.14 o
   5  22   3        0.09        1.98      2.82 o
   6  22   3        0.01        5.72      3.28 o
   7  22   3        0.02       -0.66      2.27 o
  -8  23   3        0.06        0.53      1.28 o
  -7  23   3        0.29        1.02      2.32 o
  -6  23   3        0.73        1.34      2.31 o
  -5  23   3        0.28       -0.80      2.85 o
  -4  23   3        0.75        9.33      3.51 o
  -3  23   3        0.30        2.92      3.77 o
  -2  23   3        1.12        8.51      5.45 o
  -1  23   3        9.00        8.20      6.28 o
   0  23   3        6.18        4.20      3.52 o
   1  23   3        0.62        3.80      3.55 o
   2  23   3        0.39       -0.22      4.20 o
   3  23   3        2.51        4.61      3.27 o
   4  23   3        1.29        2.86      2.92 o
   5  23   3        0.86        1.57      3.48 o
   6  23   3        0.30        2.91      1.94 o
   7  23   3        0.43        2.72      2.02 o
  -7  24   3        0.09        2.61      1.66 o
  -6  24   3        0.98       -1.08      2.13 o
  -5  24   3        2.71       -1.57      2.77 o
  -4  24   3        0.80        1.15      3.53 o
  -3  24   3        0.35        1.07      3.00 o
  -2  24   3        0.00        4.71      3.61 o
  -1  24   3       14.42        9.63      3.35 o
   0  24   3        2.48        5.63      3.34 o
   1  24   3        0.31        2.83      2.93 o
   2  24   3        2.68        5.48      3.65 o
   3  24   3        0.89        2.93      2.52 o
   4  24   3        1.36        5.43      4.33 o
   5  24   3        0.46        0.23      2.06 o
   6  24   3        0.26       -1.39      1.85 o
  -7  25   3        0.66        0.50      1.61 o
  -6  25   3        0.04        0.62      2.12 o
  -5  25   3        2.95        5.26      2.24 o
  -4  25   3        0.31        1.96      2.62 o
  -3  25   3        0.37       -0.78      2.31 o
  -2  25   3        0.00        3.78      3.74 o
  -1  25   3        3.54        5.69      2.63 o
   0  25   3        0.43        2.07      2.72 o
   1  25   3        0.07        1.72      2.63 o
   2  25   3        0.22        1.35      2.36 o
   3  25   3        2.69        1.61      2.45 o
   4  25   3        0.11       -1.27      2.44 o
   5  25   3        0.19        0.75      2.40 o
   6  25   3        0.95       -1.63      4.69 o
  -6  26   3        0.10        0.07      2.12 o
  -5  26   3        0.58        2.51      1.34 o
  -4  26   3        0.03       -1.00      2.04 o
  -3  26   3        0.17        3.63      2.88 o
  -2  26   3        1.47        2.83      2.43 o
  -1  26   3        0.19        3.05      1.42 o
   0  26   3        1.73        0.52      1.98 o
   1  26   3        0.72        2.20      4.13 o
   2  26   3        0.44       -0.33      1.96 o
   3  26   3        0.88        1.85      2.52 o
   4  26   3        0.98        3.10      2.00 o
   5  26   3        0.23       -0.79      1.78 o
  -5  27   3        0.19        1.70      1.60 o
  -4  27   3        0.00        2.09      1.29 o
  -3  27   3        0.07       -1.65      2.16 o
  -2  27   3        0.84        2.47      2.54 o
  -1  27   3        0.01        2.51      2.08 o
   0  27   3        0.20        0.20      1.94 o
   1  27   3        0.61        0.40      2.58 o
   2  27   3        0.75        0.45      1.80 o
   3  27   3        0.01       -1.35      2.14 o
   4  27   3        0.28        1.52      1.53 o
  -4  28   3        0.82        0.54      1.30 o
  -3  28   3        0.70       -1.39      1.42 o
  -2  28   3        0.78       -1.02      1.63 o
  -1  28   3        0.02        1.91      1.84 o
   0  28   3        1.10       -0.05      1.46 o
   1  28   3        0.05        6.93      1.59 o
   2  28   3        1.10        0.51      1.36 o
  -1  29   3        0.77        2.47      1.42 o
   0  29   3        0.80        0.44      1.69 o
 -13   0   4        0.34        1.72      2.82 o
 -12   0   4        2.23        1.98      4.13 o
 -11   0   4       19.19       23.86      6.48 o
 -10   0   4       19.95       25.83      7.58 o
  -9   0   4       85.20       91.59     15.57 o
  -8   0   4      347.46      377.43     26.06 o
  -7   0   4      229.81      222.81     20.92 o
  -6   0   4       18.70       11.22      3.96 o
  -5   0   4      227.81      218.68     21.75 o
  -4   0   4      308.86      308.28     12.46 o
  -3   0   4      667.20      696.67     17.97 o
  -2   0   4      842.74      942.27     23.83 o
  -1   0   4       50.42       45.46      5.50 o
   0   0   4       77.85       82.28      6.46 o
   1   0   4     2844.42     3090.55     92.82 o
   2   0   4      104.52      113.74      9.19 o
   3   0   4       62.25       65.22      7.88 o
   4   0   4     1043.52     1012.80     28.80 o
   5   0   4        0.10        1.61      4.05 o
   6   0   4       73.04       95.13     12.96 o
   7   0   4      139.01      125.71     14.85 o
   8   0   4        2.23        3.03      5.78 o
   9   0   4       37.03       45.86     15.14 o
  10   0   4       83.72      106.06     28.98 o
  11   0   4        7.00        6.75     14.36 o
 -13   1   4        0.54        2.36      1.46 o
 -12   1   4        4.88        2.08      3.01 o
 -11   1   4        7.58       10.43      4.33 o
 -10   1   4        0.11       -2.38      3.82 o
  -9   1   4        0.00       -1.11      5.30 o
  -8   1   4       36.37       46.50      6.63 o
  -7   1   4       46.05       46.29      5.36 o
  -6   1   4       10.52       16.33      2.65 o
  -5   1   4       61.14       77.86      5.57 o
  -4   1   4        3.30       11.34      1.75 o
  -3   1   4      562.90      640.86     13.39 o
  -2   1   4      560.41      512.96     10.16 o
  -1   1   4     1167.59     1137.90     21.31 o
   0   1   4       12.66       19.43      3.12 o
   1   1   4     1171.01     1143.59     24.92 o
   2   1   4       30.11       47.99      4.35 o
   3   1   4     1092.90     1021.76     18.51 o
   4   1   4     1087.13     1005.74     17.92 o
   5   1   4       48.77       51.04      6.20 o
   6   1   4      267.26      228.66      9.45 o
   7   1   4       85.57       60.87      7.42 o
   8   1   4        0.35        5.51      6.37 o
   9   1   4       37.80       28.03      8.39 o
  10   1   4       10.27       11.27      7.52 o
  11   1   4       12.52       15.38      7.36 o
 -13   2   4        0.22        6.90      2.64 o
 -12   2   4        0.09        7.51      2.88 o
 -11   2   4        0.69       11.45      7.24 o
 -10   2   4        2.34        8.83      4.80 o
  -9   2   4       33.08       46.19      8.33 o
  -8   2   4       95.31      111.80     12.44 o
  -7   2   4      111.34      106.02      8.63 o
  -6   2   4        2.61        1.95      1.55 o
  -5   2   4       34.03       48.73      4.59 o
  -4   2   4      784.94      801.31     15.60 o
  -3   2   4       61.28       74.04      4.20 o
  -2   2   4     3104.54     3182.71     48.30 o
  -1   2   4        8.13       12.69      2.81 o
   0   2   4       62.66       55.33      3.35 o
   1   2   4      182.18      170.57      6.57 o
   2   2   4      452.49      506.87     10.77 o
   3   2   4      596.79      582.54     18.20 o
   4   2   4       67.58       81.26      6.39 o
   5   2   4       17.51       27.10      3.94 o
   6   2   4      200.03      200.92      9.88 o
   7   2   4       26.68       23.42      5.57 o
   8   2   4       75.14       99.23      9.60 o
   9   2   4        8.03       10.80      9.37 o
  10   2   4        9.28        4.95      5.99 o
  11   2   4        5.93       11.17      9.77 o
 -13   3   4        3.07        3.76      2.02 o
 -12   3   4       16.14        5.68      4.11 o
 -11   3   4       30.93       38.24      6.55 o
 -10   3   4        1.71        8.82      5.43 o
  -9   3   4        6.86       -1.07      3.94 o
  -8   3   4       87.35      108.51     13.51 o
  -7   3   4      158.03      138.93     12.62 o
  -6   3   4       10.51       18.22      2.84 o
  -5   3   4        0.01        0.24      1.19 o
  -4   3   4        3.11        5.79      1.74 o
  -3   3   4       39.96       59.04      3.27 o
  -2   3   4       14.59       20.48      3.54 o
  -1   3   4      347.20      361.19     10.13 o
   0   3   4      273.20      254.66      7.77 o
   1   3   4       90.39       83.96      4.84 o
   2   3   4      733.29      702.51     13.73 o
   3   3   4       61.60       53.31      5.55 o
   4   3   4      677.56      651.30     19.21 o
   5   3   4     1116.48     1008.45     77.44 o
   6   3   4      697.58      860.28     32.10 o
   7   3   4        5.54        6.22      4.05 o
   8   3   4        0.65        0.59      5.13 o
   9   3   4       48.78       58.81      8.23 o
  10   3   4       53.17       67.20     11.00 o
  11   3   4       19.82        8.41      5.05 o
 -13   4   4        0.13       -0.98      2.57 o
 -12   4   4        2.44        3.95      4.14 o
 -11   4   4        4.28        1.87      3.67 o
 -10   4   4        5.25       14.78      5.07 o
  -9   4   4       83.66      103.41     11.89 o
  -8   4   4       75.03       72.36      7.83 o
  -7   4   4        1.92        4.61      2.25 o
  -6   4   4       68.01       56.06      5.41 o
  -5   4   4      104.49      107.17      6.32 o
  -4   4   4      399.21      407.72     12.28 o
  -3   4   4      306.24      328.95     10.88 o
  -2   4   4     1540.16     1530.43     27.32 o
  -1   4   4      373.21      408.30     10.43 o
   0   4   4      854.55      863.24     16.31 o
   1   4   4     1141.15     1136.48     20.26 o
   2   4   4      230.57      174.85      6.20 o
   3   4   4      106.25       99.28      7.04 o
   4   4   4       72.86       57.78      6.16 o
   5   4   4      683.65      715.80     27.78 o
   6   4   4       32.52       33.92      6.78 o
   7   4   4       76.55       76.79      8.15 o
   8   4   4        0.03        4.89      4.50 o
  10   4   4        0.02       -1.54      6.34 o
  11   4   4        0.54        6.35      6.57 o
 -13   5   4        0.29        1.62      2.48 o
 -12   5   4        1.34        5.93      3.23 o
 -11   5   4        0.12       -1.13      3.12 o
 -10   5   4        0.16        8.61      5.36 o
  -9   5   4        3.95        2.26      2.79 o
  -8   5   4        2.44        0.38      3.38 o
  -7   5   4       10.84       17.76      3.07 o
  -6   5   4       33.79       24.14      3.36 o
  -5   5   4      108.52      106.94      6.29 o
  -4   5   4     1602.15     1506.20     29.43 o
  -3   5   4      440.57      485.65     10.40 o
  -2   5   4      926.74      901.61     16.53 o
  -1   5   4     2984.15     3004.03     42.08 o
   0   5   4     1440.89     1471.10     25.03 o
   1   5   4      792.49      802.99     15.15 o
   2   5   4     1297.69     1537.00     23.89 o
   3   5   4      750.50      795.86     15.45 o
   4   5   4      197.22      207.98     12.98 o
   5   5   4       42.10       27.33      6.49 o
   6   5   4       84.58       57.71      6.97 o
   7   5   4       21.31       20.32      5.80 o
   8   5   4       13.13       11.48      4.35 o
   9   5   4       15.41       14.57      5.30 o
  10   5   4       14.91       16.68      7.18 o
  11   5   4        0.19       -1.70      6.30 o
 -13   6   4        0.03        6.16      2.23 o
 -12   6   4        0.01        0.44      4.05 o
 -11   6   4        0.01       18.83      6.22 o
 -10   6   4        0.00        1.97      4.10 o
  -9   6   4      184.42      175.30     16.83 o
  -8   6   4      173.30      155.04     11.63 o
  -7   6   4        0.98        2.25      1.90 o
  -6   6   4      282.60      269.70      9.33 o
  -5   6   4      245.66      254.39     11.03 o
  -4   6   4     2147.39     2377.51     44.88 o
  -3   6   4     3013.35     2960.60     48.65 o
  -2   6   4     3215.40     3212.63     47.52 o
  -1   6   4     2045.06     2025.67     31.79 o
   0   6   4     1391.23     1311.03     23.48 o
   1   6   4      490.79      478.38     10.55 o
   2   6   4       32.58       60.98      5.50 o
   3   6   4      655.09      684.18     18.93 o
   4   6   4        0.18        1.20      4.44 o
   5   6   4       21.58       33.28      5.16 o
   6   6   4      205.94      176.13     14.49 o
   7   6   4        3.19       10.14      6.11 o
   8   6   4       38.33       49.96      5.74 o
   9   6   4       18.32       20.30      4.76 o
  10   6   4        0.07        7.82      8.34 o
  11   6   4        0.01        5.49      4.78 o
 -13   7   4        0.56        0.12      2.48 o
 -12   7   4        0.52       -0.36      2.60 o
 -11   7   4        7.12        4.15      4.59 o
 -10   7   4        3.04        3.34      5.04 o
  -9   7   4       11.13       20.09      3.84 o
  -8   7   4        5.73       10.97      5.25 o
  -7   7   4      111.67      156.73      9.56 o
  -6   7   4      181.08      183.18     11.23 o
  -5   7   4       88.83       83.54      7.10 o
  -4   7   4       11.69       15.33      2.77 o
  -3   7   4      167.66      172.64      8.59 o
  -2   7   4      281.52      279.85      8.37 o
  -1   7   4      158.07      144.45      6.39 o
   1   7   4      970.93      991.64     17.89 o
   2   7   4       97.41       63.39      5.33 o
   3   7   4       75.46       76.57      5.86 o
   4   7   4      165.19      151.48      9.84 o
   5   7   4        0.05        5.43      3.23 o
   6   7   4       16.23       11.28      4.99 o
   7   7   4       78.86       91.20      8.89 o
   8   7   4        5.21       -0.24      4.39 o
   9   7   4        0.15        5.47      4.76 o
  10   7   4        0.02        4.79      4.83 o
  11   7   4        4.76       -2.26      5.05 o
 -13   8   4        0.69        0.05      3.07 o
 -12   8   4        1.87       -0.97      3.39 o
 -11   8   4        1.63       -3.19      3.68 o
 -10   8   4        1.42        3.80      4.99 o
  -9   8   4        8.44        6.82      3.82 o
  -8   8   4        1.68        2.67      2.10 o
  -7   8   4        4.84        6.14      2.74 o
  -6   8   4      300.60      317.19     15.76 o
  -5   8   4       31.20       27.98      4.42 o
  -4   8   4      124.72      116.46      7.62 o
  -3   8   4       30.92       23.65      3.29 o
  -2   8   4     1117.19     1050.22     18.12 o
  -1   8   4       89.44       82.96      5.97 o
   0   8   4       26.29       30.43      3.74 o
   1   8   4      536.93      547.89     16.91 o
   2   8   4      345.01      357.26     11.48 o
   3   8   4     2348.49     2275.85    100.46 o
   4   8   4      225.46      227.71     11.27 o
   5   8   4        9.29       14.24      5.13 o
   6   8   4        3.40       -0.48      4.62 o
   7   8   4        4.67       11.93      6.81 o
   8   8   4       22.11       22.24      5.56 o
   9   8   4       45.38       28.69      7.65 o
  10   8   4        0.71        4.23      4.71 o
  11   8   4        3.39        4.03      3.83 o
 -12   9   4        1.76        0.66      3.49 o
 -11   9   4        3.26        2.92      5.28 o
 -10   9   4        5.13       13.87      7.71 o
  -9   9   4        5.36        8.64      4.42 o
  -8   9   4       49.57       43.28      5.96 o
  -7   9   4       11.76       11.84      6.32 o
  -6   9   4        9.92       12.83      3.90 o
  -5   9   4        1.75        4.76      2.52 o
  -4   9   4       29.83       37.92      4.90 o
  -3   9   4      807.91      734.94     15.90 o
  -2   9   4      101.67       90.33      6.75 o
  -1   9   4      175.01      149.87      8.19 o
   0   9   4       44.54       41.02      4.64 o
   1   9   4     1239.14     1266.79     21.19 o
   2   9   4       20.78       15.02      3.08 o
   3   9   4      186.92      162.33     10.40 o
   4   9   4      430.35      440.91     18.39 o
   5   9   4       18.95       19.10      3.92 o
   6   9   4      337.31      354.45     30.68 o
   7   9   4       63.71       65.47      8.00 o
   8   9   4        0.00        6.48      6.49 o
   9   9   4       18.89        8.20      5.10 o
  10   9   4        3.56       14.17      4.25 o
  11   9   4        4.64        4.24      4.53 o
 -12  10   4        0.65       10.22      4.57 o
 -11  10   4        5.63       10.52      4.80 o
 -10  10   4        0.62        8.90      6.91 o
  -9  10   4       14.49        7.43      4.80 o
  -8  10   4       16.18       25.30      8.04 o
  -7  10   4        1.98        6.16      4.75 o
  -6  10   4       38.38       49.53      6.14 o
  -5  10   4        2.34        6.95      4.63 o
  -4  10   4      283.34      283.14     10.68 o
  -3  10   4        0.31        1.59      1.59 o
  -2  10   4       96.37       84.08      6.72 o
  -1  10   4        9.87       20.54      3.54 o
   1  10   4      100.27      112.87      7.31 o
   2  10   4       56.18       55.46      5.79 o
   3  10   4      213.44      227.84     11.65 o
   4  10   4        5.97       14.34      5.15 o
   5  10   4       27.62       30.84      5.86 o
   6  10   4        9.66       18.80      7.55 o
   7  10   4        8.59       15.31      4.61 o
   8  10   4       25.53       26.46      6.49 o
   9  10   4        0.45       -4.29      5.25 o
  10  10   4       15.52        8.30      7.59 o
  11  10   4        2.14       -4.48      4.33 o
 -12  11   4        0.51        0.68      4.45 o
 -11  11   4        0.00       -2.75      3.18 o
 -10  11   4        1.66       -0.32      4.22 o
  -9  11   4        5.44        4.92      2.27 o
  -8  11   4        2.97        1.26      2.82 o
  -7  11   4       47.67       55.36      7.38 o
  -6  11   4        1.76       -0.98      3.06 o
  -5  11   4        9.50       15.24      3.87 o
  -4  11   4       23.50       28.34      4.95 o
  -3  11   4      138.11      157.15     11.20 o
  -2  11   4        0.01       -2.46      2.65 o
  -1  11   4      138.61      118.09      6.94 o
   0  11   4     1145.25     1134.74     33.06 o
   1  11   4      321.88      345.31     11.68 o
   2  11   4        8.80       10.11      3.34 o
   3  11   4        9.36       10.99      3.84 o
   4  11   4       33.92       34.47      4.84 o
   5  11   4      226.79      226.71     16.12 o
   6  11   4       54.47       64.35      7.97 o
   7  11   4        4.01       12.72      4.92 o
   8  11   4       10.39       11.89     14.75 o
   9  11   4       22.65       17.03      4.92 o
  10  11   4        6.97        7.00      4.24 o
 -12  12   4        1.25        0.98      2.95 o
 -11  12   4        0.61        3.75      5.68 o
 -10  12   4        0.20        5.10      4.06 o
  -9  12   4       10.36       11.15      3.55 o
  -8  12   4        2.41       -2.51      4.12 o
  -7  12   4        0.83        6.16      4.51 o
  -6  12   4        1.52        7.47      3.57 o
  -5  12   4       75.95       63.74      8.47 o
  -4  12   4      182.46      190.58     13.78 o
  -3  12   4       17.10       13.12      4.19 o
  -2  12   4      104.66       95.24      7.74 o
  -1  12   4        6.90       10.47      4.18 o
   0  12   4       10.48       11.36      3.10 o
   1  12   4        2.53        8.71      4.42 o
   2  12   4       16.24       14.53      4.65 o
   3  12   4      240.15      233.06     12.08 o
   4  12   4       13.26       20.96      4.26 o
   5  12   4       61.51       72.18      8.02 o
   6  12   4       83.56       91.49      9.43 o
   7  12   4        4.81        2.32      5.94 o
   8  12   4        1.97        5.79      7.03 o
   9  12   4        2.20       -3.08      5.06 o
  10  12   4        8.91       11.28      4.84 o
 -12  13   4        3.78        1.45      1.79 o
 -11  13   4        0.01        5.46      2.66 o
 -10  13   4        1.00        2.43      5.01 o
  -9  13   4        2.27        4.00      7.35 o
  -8  13   4        4.56        2.81      4.20 o
  -7  13   4       43.85       48.73      7.35 o
  -6  13   4       11.01       13.60      5.11 o
  -5  13   4       13.88       11.30      3.69 o
  -4  13   4      148.61      167.94     11.39 o
  -3  13   4       72.12       68.99      7.14 o
  -2  13   4      251.08      232.88     11.58 o
  -1  13   4       12.30       12.71      5.62 o
   0  13   4      146.68      145.51     10.20 o
   1  13   4       11.78       10.92      3.89 o
   2  13   4       57.60       46.71      6.17 o
   3  13   4       29.82       27.57      5.47 o
   4  13   4       61.66       76.59      8.28 o
   5  13   4       22.30       33.41      6.15 o
   6  13   4        0.00        7.34      5.32 o
   7  13   4        0.00        1.25      3.82 o
   8  13   4        0.19       -0.21      4.05 o
   9  13   4        4.21        3.13      2.50 o
  10  13   4        2.11        3.54      4.26 o
 -11  14   4        0.49        9.81      3.29 o
 -10  14   4        0.60        6.67      4.35 o
  -9  14   4        2.71        5.56      3.91 o
  -8  14   4        0.53        6.30      4.40 o
  -7  14   4       18.01       14.75      4.06 o
  -6  14   4      148.23      163.76     15.31 o
  -5  14   4       20.38       14.85      5.43 o
  -4  14   4      178.60      179.92      9.79 o
  -3  14   4       58.95       34.66      4.84 o
  -2  14   4       74.68       71.37      6.87 o
  -1  14   4       74.49       76.59      7.17 o
   0  14   4        8.55       11.95      5.37 o
   1  14   4        2.23        7.58      3.32 o
   2  14   4       20.47       36.70      6.57 o
   3  14   4      242.78      266.12     10.81 o
   4  14   4        5.28       12.89      5.35 o
   5  14   4       92.42       86.40      9.57 o
   6  14   4        6.34        3.27      5.85 o
   7  14   4       11.14       14.38      4.39 o
   8  14   4        2.94       12.18      4.78 o
   9  14   4        0.43        3.55      4.17 o
  10  14   4        0.01       -1.73      4.78 o
 -11  15   4        0.17       -1.14      1.86 o
 -10  15   4        0.11        2.86      5.06 o
  -9  15   4        1.54        3.81      3.41 o
  -8  15   4        2.47       11.66      6.46 o
  -7  15   4        0.21        0.38      5.33 o
  -6  15   4       41.56       38.86      5.79 o
  -5  15   4      105.77       75.60     10.34 o
  -4  15   4       85.04      110.26      9.34 o
  -3  15   4      446.66      473.92     28.88 o
  -2  15   4       57.14       67.01      7.83 o
  -1  15   4      395.22      375.06     16.87 o
   0  15   4      725.63      783.86     26.89 o
   1  15   4       13.47       19.79      5.87 o
   2  15   4      264.53      235.13     13.53 o
   3  15   4        2.79       11.94      7.65 o
   4  15   4       15.56       17.69      5.02 o
   5  15   4       26.64       31.89      5.25 o
   6  15   4       24.80       20.86      5.11 o
   7  15   4        2.58        8.39      6.35 o
   8  15   4        4.04        9.14      2.95 o
   9  15   4        0.48       19.32      7.14 o
  10  15   4        0.03       -2.69      4.94 o
 -11  16   4        1.03        3.22      3.78 o
 -10  16   4        0.00        4.67      3.27 o
  -9  16   4        0.26        5.38      3.65 o
  -8  16   4        2.68        0.24      3.04 o
  -7  16   4        7.61        2.91      5.58 o
  -6  16   4        4.80        5.62      3.91 o
  -5  16   4       20.07       11.20      3.79 o
  -4  16   4       41.56       68.02      7.86 o
  -3  16   4        0.01        8.37      4.89 o
  -2  16   4      221.02      238.63     14.66 o
  -1  16   4       63.57       63.34      8.08 o
   0  16   4        8.07       14.00      3.84 o
   1  16   4       15.50       28.44      4.98 o
   2  16   4       94.63       94.14      8.43 o
   3  16   4        8.30        3.96      3.96 o
   4  16   4        0.57        7.87      4.85 o
   5  16   4       13.27       21.14      5.42 o
   6  16   4        0.00        1.11      4.34 o
   7  16   4        1.00        7.37      5.08 o
   8  16   4        1.14        5.88      2.40 o
   9  16   4        1.07        1.84      2.86 o
 -11  17   4        0.22        3.29      2.67 o
 -10  17   4        0.50       -0.64      2.71 o
  -9  17   4        4.15       -1.02      4.14 o
  -8  17   4        0.55        2.95      4.62 o
  -7  17   4        1.33        1.30      4.27 o
  -6  17   4        6.39       16.45      5.10 o
  -5  17   4        0.06        6.17      6.24 o
  -4  17   4        6.66       -7.52      4.80 o
  -3  17   4       19.45       15.68      4.34 o
  -2  17   4       81.73       83.02      8.07 o
  -1  17   4        9.66       10.99      3.74 o
   0  17   4       59.85       62.19      9.36 o
   1  17   4       40.58       42.13      6.23 o
   2  17   4       57.03       50.64      7.05 o
   3  17   4       15.73       16.06      4.43 o
   4  17   4        0.33        8.04      6.12 o
   5  17   4       46.18       43.42      6.73 o
   6  17   4       10.16       16.65      7.42 o
   7  17   4        1.38        7.79      5.90 o
   8  17   4        2.38        1.09      3.80 o
   9  17   4        2.57        4.28      3.58 o
 -10  18   4        0.00       -0.16      1.85 o
  -9  18   4        0.37       -2.10      2.99 o
  -8  18   4        0.00        0.97      3.33 o
  -7  18   4        1.20       11.53      4.69 o
  -6  18   4        0.44        6.27      6.61 o
  -5  18   4        1.52        5.70      6.55 o
  -4  18   4        3.44        4.41      5.80 o
  -3  18   4        7.76        7.89      3.81 o
  -2  18   4       16.56       32.04      5.42 o
  -1  18   4       34.81       48.54      6.68 o
   0  18   4        3.25       10.29      4.96 o
   1  18   4        0.03        4.84      4.15 o
   2  18   4       29.73       40.05      5.97 o
   3  18   4       94.25       89.38     10.14 o
   4  18   4        0.02        2.26      6.30 o
   5  18   4        0.03       -2.50      8.80 o
   6  18   4        1.24        4.74      4.20 o
   7  18   4        1.85        4.02      4.16 o
   8  18   4        7.40        7.06      3.35 o
   9  18   4        1.35        2.03      2.69 o
 -10  19   4        0.00       -0.96      1.38 o
  -9  19   4        0.07       -3.94      2.59 o
  -8  19   4        1.26        0.00      3.09 o
  -7  19   4        0.03        9.37      5.13 o
  -6  19   4        4.85        1.51      3.37 o
  -5  19   4        1.55        2.48      5.58 o
  -4  19   4        0.05      -10.88      5.59 o
  -3  19   4       11.21       15.93      3.06 o
  -2  19   4        7.68        1.24      4.19 o
  -1  19   4       23.09       35.13      5.25 o
   0  19   4        6.80       11.42      6.59 o
   1  19   4        0.11       -1.69      4.78 o
   2  19   4        0.01        3.01      5.29 o
   3  19   4        1.22        1.07      5.58 o
   4  19   4       18.18       19.98      4.23 o
   5  19   4        2.07        5.73      4.22 o
   6  19   4        3.15        5.64      3.16 o
   7  19   4        0.28        6.10      4.19 o
   8  19   4        0.79        5.21      4.33 o
  -9  20   4        0.05        2.96      2.50 o
  -8  20   4        0.06        2.88      2.32 o
  -7  20   4        0.59        3.63      4.70 o
  -6  20   4        7.84        2.66      3.50 o
  -5  20   4        0.64        3.34      4.05 o
  -4  20   4        0.79        5.23      5.79 o
  -3  20   4        0.72        7.66      4.31 o
  -2  20   4       44.24       30.88      5.36 o
  -1  20   4        6.45       11.13      3.76 o
   0  20   4        0.00       12.53      7.65 o
   1  20   4        0.43        5.85      4.88 o
   2  20   4        0.90       10.46      4.82 o
   3  20   4       63.42       53.74      7.96 o
   4  20   4        1.97        7.81      4.28 o
   5  20   4        0.05       -1.10      5.49 o
   6  20   4        3.70       11.00      5.10 o
   7  20   4        0.29        0.64      3.36 o
   8  20   4        0.01        2.64      1.68 o
  -9  21   4        0.14        7.52      2.14 o
  -8  21   4        0.19        3.82      2.18 o
  -7  21   4        0.08       -2.10      2.32 o
  -6  21   4        0.45        3.06      3.24 o
  -5  21   4        4.56        1.98      4.49 o
  -4  21   4        0.70        9.53      5.04 o
  -3  21   4        3.58        3.98      5.14 o
  -2  21   4        0.14       -0.95      4.35 o
  -1  21   4       19.60       24.19      5.06 o
   0  21   4        1.91        9.47      4.18 o
   1  21   4        3.75       10.38      6.54 o
   2  21   4        1.53        8.84      4.95 o
   3  21   4        2.01        8.26      6.65 o
   4  21   4        0.53        8.07      3.54 o
   5  21   4        0.14        8.29      3.99 o
   6  21   4        1.44        9.02      3.83 o
   7  21   4        0.13        4.88      2.60 o
  -9  22   4        0.37        1.51      1.90 o
  -8  22   4        1.37        1.65      1.58 o
  -7  22   4        0.01        2.59      3.49 o
  -6  22   4        4.19        3.76      2.49 o
  -5  22   4        1.55        3.57      3.32 o
  -4  22   4        3.01        4.58      4.53 o
  -3  22   4        5.39        2.23      4.20 o
  -2  22   4       10.93       10.79      4.60 o
  -1  22   4        3.62        9.19      5.28 o
   0  22   4        0.11        3.55      3.71 o
   1  22   4       11.05        9.32      3.80 o
   2  22   4        0.58        2.85      3.66 o
   3  22   4       10.33        9.94      2.60 o
   4  22   4        0.02       -1.66      3.24 o
   5  22   4        1.69        8.18      3.46 o
   6  22   4        0.34        2.80      3.62 o
   7  22   4        0.01        1.96      1.88 o
  -8  23   4        0.16        0.41      1.38 o
  -7  23   4        0.01        2.73      1.58 o
  -6  23   4        0.63        2.86      2.29 o
  -5  23   4        0.92        5.34      3.99 o
  -4  23   4        2.13        5.41      2.91 o
  -3  23   4        0.85        6.95      4.99 o
  -2  23   4        7.82        6.18      4.51 o
  -1  23   4        6.30        4.35      4.43 o
   0  23   4       14.71       18.00      3.49 o
   1  23   4        0.85        4.69      3.32 o
   2  23   4        3.33        4.20      2.79 o
   3  23   4        0.26       -0.28      2.66 o
   4  23   4        0.67        1.18      3.44 o
   5  23   4       11.46        5.05      2.34 o
   6  23   4        3.08        3.09      2.01 o
  -7  24   4        1.04       -0.98      1.58 o
  -6  24   4        1.77        0.73      2.39 o
  -5  24   4        2.07        4.69      3.10 o
  -4  24   4        7.50       10.44      3.57 o
  -3  24   4        0.38        2.66      3.29 o
  -2  24   4        0.35       10.04      4.32 o
  -1  24   4        0.01       -0.77      2.76 o
   0  24   4        0.20       -2.56      3.24 o
   1  24   4        1.78        4.07      2.95 o
   2  24   4        1.62        1.20      4.11 o
   3  24   4        4.31        5.94      1.79 o
   4  24   4        0.24        7.40      3.95 o
   5  24   4        0.16       -2.25      2.80 o
   6  24   4        0.19        2.55      2.37 o
  -7  25   4        0.06        0.00      1.33 o
  -6  25   4        0.61        1.08      1.93 o
  -5  25   4        0.14        4.22      1.93 o
  -4  25   4        0.47        8.52      2.55 o
  -3  25   4        0.92        2.86      2.33 o
  -2  25   4        0.00        1.79      2.52 o
  -1  25   4        2.29        2.95      2.51 o
   0  25   4        0.31        2.16      2.99 o
   1  25   4        2.87        2.77      2.35 o
   2  25   4        0.00        0.34      2.39 o
   3  25   4        0.59       -2.41      2.26 o
   4  25   4        2.49        2.41      1.91 o
   5  25   4        1.49       -0.02      2.01 o
  -6  26   4        0.54        3.27      2.52 o
  -5  26   4        0.19        1.25      2.09 o
  -4  26   4        0.30        3.04      2.65 o
  -3  26   4        0.00        1.96      2.03 o
  -2  26   4        1.31        1.18      2.22 o
  -1  26   4        0.75       -0.80      3.04 o
   0  26   4        0.32        2.11      2.34 o
   1  26   4        0.94        0.55      1.81 o
   2  26   4        2.02       -0.13      1.92 o
   3  26   4        0.03        2.18      1.82 o
   4  26   4        0.53        4.74      2.74 o
  -5  27   4        0.01        1.76      2.26 o
  -4  27   4        0.14        0.62      1.54 o
  -3  27   4        0.58        4.36      2.79 o
  -2  27   4        0.31        1.82      1.85 o
  -1  27   4        2.78        5.87      3.35 o
   0  27   4        0.25        3.20      2.31 o
   1  27   4        0.38        4.12      1.92 o
   2  27   4        0.21        4.18      1.41 o
   3  27   4        0.22        2.28      1.70 o
  -3  28   4        0.02        1.53      1.92 o
  -2  28   4        0.01       -1.32      2.02 o
  -1  28   4        0.05        1.63      1.98 o
   0  28   4        0.09        0.70      1.66 o
   1  28   4        0.41        1.11      1.55 o
   2  28   4        0.10        0.44      1.63 o
 -13   1   5        0.37       -0.45      2.46 o
 -12   1   5        1.94        6.78      2.16 o
 -11   1   5        0.04       10.97      4.25 o
 -10   1   5       29.07       36.67      7.26 o
  -9   1   5       32.55       66.11      9.16 o
  -8   1   5      299.18      281.49     21.05 o
  -7   1   5       31.37       34.21      4.76 o
  -6   1   5      208.35      238.09     10.25 o
  -5   1   5      868.57      868.07     18.30 o
  -3   1   5     2086.18     1989.98     39.49 o
  -2   1   5     2198.96     2171.26     37.73 o
  -1   1   5      109.70       94.68      5.15 o
   0   1   5       70.06       68.49      4.55 o
   1   1   5     4794.81     4854.75     85.44 o
   2   1   5       80.07       71.97      6.30 o
   3   1   5       24.96       20.95      3.77 o
   4   1   5      320.78      282.79     11.35 o
   5   1   5       87.56       84.95      8.18 o
   6   1   5      276.14      286.92     21.77 o
   7   1   5        9.57       16.23      4.18 o
   8   1   5       80.80       77.45      9.40 o
   9   1   5       24.23       44.79      9.46 o
  10   1   5       54.90       43.70      9.31 o
  11   1   5        0.70        0.91      6.41 o
 -13   2   5        1.47        3.58      2.55 o
 -12   2   5       18.91       11.39      3.02 o
 -11   2   5       10.74        0.87      3.96 o
 -10   2   5        0.13        4.27      4.20 o
  -9   2   5        0.02        9.60      3.88 o
  -8   2   5       82.90       71.49     10.35 o
  -7   2   5      143.82      180.75     13.24 o
  -6   2   5       47.00       48.13      4.99 o
  -5   2   5      190.25      182.52      9.44 o
  -4   2   5      151.37      135.28      7.08 o
  -3   2   5      414.45      455.91     10.52 o
  -2   2   5     1254.22     1177.18     26.51 o
  -1   2   5      385.22      369.15     10.38 o
   0   2   5     1642.55     1620.95     27.69 o
   1   2   5      114.41      135.83      7.54 o
   2   2   5      565.17      570.45     16.55 o
   3   2   5      184.10      167.23      9.37 o
   4   2   5      443.28      485.40     15.73 o
   5   2   5      559.21      582.53     25.59 o
   6   2   5      280.64      329.24     23.64 o
   7   2   5       53.70       52.34      7.16 o
   8   2   5        1.80       10.03      5.09 o
   9   2   5        0.77       17.68      8.34 o
  10   2   5       13.40       19.57      8.41 o
  11   2   5        1.98        5.52      4.85 o
 -13   3   5        0.43        1.60      2.07 o
 -12   3   5        0.13       -0.10      3.49 o
 -11   3   5        2.25        5.27      4.94 o
 -10   3   5       10.33       20.01      4.88 o
  -9   3   5        0.03        0.97      3.85 o
  -8   3   5       16.22       15.24      4.95 o
  -7   3   5       24.78       21.18      3.52 o
  -6   3   5       75.34       67.07      5.94 o
  -5   3   5        0.04        1.62      2.00 o
  -4   3   5      197.54      175.94      8.67 o
  -3   3   5      147.38      127.50      7.13 o
  -1   3   5      552.23      541.69     10.77 o
   0   3   5       48.84       54.62      3.57 o
   1   3   5      164.39      183.65      7.47 o
   2   3   5        1.95        5.68      2.86 o
   3   3   5       16.44       29.18      4.49 o
   4   3   5        4.69       10.10      4.07 o
   5   3   5       21.84       20.92      4.96 o
   6   3   5       30.09       38.44      6.22 o
   7   3   5       18.62       17.41      4.73 o
   8   3   5       35.83       34.65      5.15 o
   9   3   5        0.18        0.07      2.56 o
  10   3   5        1.26        3.36      6.73 o
  11   3   5        1.26        4.92      3.47 o
 -13   4   5        0.36        1.14      2.15 o
 -12   4   5        5.31        5.56      5.41 o
 -11   4   5        1.26       -0.40      2.89 o
 -10   4   5       15.96       18.41      8.04 o
  -9   4   5        0.01        4.55      6.66 o
  -8   4   5        2.61        6.22      3.16 o
  -7   4   5        0.10        6.27      2.90 o
  -6   4   5        9.85       17.76      3.09 o
  -5   4   5      404.80      371.42     11.70 o
  -4   4   5      673.70      710.74     17.64 o
  -3   4   5      600.19      600.11     19.27 o
  -2   4   5     2803.29     2746.81     59.97 o
  -1   4   5       70.04       64.08      3.95 o
   0   4   5      241.72      257.43      8.37 o
   1   4   5        0.09        6.70      4.89 o
   2   4   5      698.79      695.01     20.15 o
   3   4   5        9.70       15.16      3.22 o
   4   4   5      116.25      105.80      8.92 o
   5   4   5      582.89      546.65     22.88 o
   6   4   5        0.64        3.91      6.50 o
   7   4   5      130.94      141.87     14.20 o
   8   4   5       27.04       31.43      4.81 o
   9   4   5        0.85       -0.35      5.23 o
  10   4   5        4.71       13.83      6.10 o
  11   4   5        0.01        0.71      4.20 o
 -13   5   5        0.06        0.91      2.37 o
 -12   5   5        2.95        5.07      4.51 o
 -11   5   5        0.16       -0.73      8.61 o
 -10   5   5        4.38        7.40      6.69 o
  -9   5   5       86.05      105.52     10.38 o
  -8   5   5       31.44       20.78      4.91 o
  -7   5   5       21.39       16.13      3.18 o
  -6   5   5        2.57        5.92      2.10 o
  -5   5   5        7.22        4.87      2.97 o
  -4   5   5      399.37      426.71     16.01 o
  -3   5   5      504.67      551.72     19.61 o
  -2   5   5      444.63      403.82     11.25 o
  -1   5   5       26.21       46.04      3.91 o
   0   5   5      234.54      238.24      7.80 o
   1   5   5     1376.69     1435.61     22.52 o
   2   5   5        0.04        1.79      3.64 o
   3   5   5        2.89        7.17      2.97 o
   4   5   5      327.81      290.83     15.22 o
   5   5   5      300.96      282.36     11.17 o
   6   5   5      258.30      263.69     18.22 o
   7   5   5       43.82       37.41      5.72 o
   8   5   5       62.69       43.76     10.51 o
   9   5   5       18.05       21.15      7.08 o
  10   5   5       15.89        9.91      4.54 o
  11   5   5        0.05        1.62      4.01 o
 -13   6   5        0.15        0.41      2.38 o
 -12   6   5        0.20       -1.08      2.91 o
 -11   6   5        0.03        3.77      3.94 o
 -10   6   5        3.16        8.67      3.67 o
  -9   6   5       37.64       32.18      4.84 o
  -8   6   5        0.86       -1.15      1.42 o
  -7   6   5       17.52       17.03      2.92 o
  -6   6   5       29.14       24.79      3.87 o
  -5   6   5        0.67        7.09      2.77 o
  -4   6   5       44.18       41.91      4.83 o
  -3   6   5       31.84       38.20      4.13 o
  -2   6   5        8.98       24.31      3.06 o
  -1   6   5      683.11      765.63     14.32 o
   0   6   5       49.32       38.62      4.16 o
   1   6   5      661.34      639.75     19.01 o
   2   6   5      975.04      976.99     16.87 o
   3   6   5      162.91      152.78     11.23 o
   4   6   5      425.43      441.38     19.29 o
   5   6   5        5.54        2.38      4.26 o
   6   6   5       12.25        8.32      5.84 o
   7   6   5       17.51       28.18      8.29 o
   8   6   5        0.19       -3.13      5.00 o
   9   6   5        0.04        5.51      8.65 o
  10   6   5        0.77       23.65      8.17 o
  11   6   5        2.45       -0.73      3.43 o
 -13   7   5        0.62       -1.13      3.20 o
 -12   7   5        0.67        0.26      2.93 o
 -11   7   5        0.01        2.92      4.02 o
 -10   7   5        0.36        6.97      4.55 o
  -9   7   5       43.41       49.57      5.63 o
  -8   7   5        6.33        8.93      2.66 o
  -7   7   5       22.80       27.74      3.72 o
  -6   7   5       23.25       15.31      4.16 o
  -5   7   5        0.10        5.18      2.03 o
  -4   7   5       22.72       13.41      2.25 o
  -3   7   5      113.12      101.78      6.95 o
  -2   7   5      716.17      723.69     16.30 o
  -1   7   5       98.35       93.93      6.34 o
   0   7   5       34.17       29.01      3.72 o
   1   7   5     1796.73     1963.47     31.06 o
   2   7   5        0.04        3.91      3.37 o
   3   7   5      119.05      113.71      8.81 o
   4   7   5      310.93      234.71     11.64 o
   5   7   5      314.09      275.32     12.18 o
   6   7   5       82.45       92.13      8.31 o
   7   7   5       10.42       21.26      4.86 o
   8   7   5       90.21       85.81     11.08 o
   9   7   5        3.13        3.39      5.27 o
  10   7   5       24.22       28.82      9.06 o
  11   7   5        1.38       -4.80      4.79 o
 -13   8   5        1.02        1.94      4.11 o
 -12   8   5        1.74       -1.54      3.60 o
 -11   8   5        7.07       -0.13      4.58 o
 -10   8   5        7.48       10.74      4.20 o
  -9   8   5        1.52        1.85      3.01 o
  -8   8   5       18.68       13.36      3.62 o
  -7   8   5        3.15        5.35      4.19 o
  -6   8   5       16.15       14.49      4.50 o
  -5   8   5      394.77      465.44     18.81 o
  -4   8   5      341.56      298.12     15.27 o
  -3   8   5       52.85       87.14      6.04 o
  -2   8   5      350.31      327.58     10.59 o
  -1   8   5        6.08       15.12      3.09 o
   0   8   5       53.98       49.73      4.92 o
   1   8   5       94.26       97.91      7.47 o
   3   8   5      354.77      351.12     17.81 o
   4   8   5      395.10      391.47     16.94 o
   5   8   5      217.97      194.56     14.80 o
   6   8   5       44.20       28.20      5.22 o
   7   8   5       86.92      100.39      9.73 o
   8   8   5       13.61       21.26      8.35 o
   9   8   5        0.05        4.66      4.60 o
  10   8   5       12.56        4.22      4.09 o
 -12   9   5        0.17        2.38      3.37 o
 -11   9   5        0.51       -2.34      3.36 o
 -10   9   5        0.85       13.88      3.66 o
  -9   9   5        1.47        3.99      4.61 o
  -8   9   5       45.22       38.86      7.34 o
  -7   9   5       16.84       16.69      4.04 o
  -6   9   5        0.50        6.97      6.38 o
  -5   9   5        0.32        4.44      2.68 o
  -4   9   5      325.53      308.80     13.57 o
  -3   9   5        3.73        9.74      2.83 o
  -2   9   5      175.87      215.17     11.27 o
  -1   9   5      976.02     1048.16     19.32 o
   0   9   5      467.89      531.30     16.55 o
   1   9   5     1035.03     1051.34     33.43 o
   2   9   5       77.71       74.07      6.81 o
   3   9   5       58.53       50.28      6.13 o
   4   9   5      237.25      211.08     10.64 o
   5   9   5      142.24      157.12     11.05 o
   6   9   5       16.51       27.92      4.71 o
   7   9   5        0.56       -6.10      4.85 o
   8   9   5        6.58        3.04      6.07 o
   9   9   5        1.66        6.56      6.62 o
  10   9   5        3.10        4.55      3.86 o
 -12  10   5        0.03       -1.81      4.59 o
 -11  10   5        1.16        6.42      3.40 o
 -10  10   5        1.69        7.16      6.15 o
  -9  10   5        0.49        2.30      3.43 o
  -8  10   5       26.00       18.05      4.31 o
  -7  10   5       47.44       34.61      5.93 o
  -6  10   5        2.40       10.34      5.60 o
  -5  10   5      123.30       98.42      8.35 o
  -4  10   5      129.50      129.88      9.84 o
  -3  10   5       45.94       40.66      4.72 o
  -2  10   5       52.82       58.47      6.25 o
  -1  10   5      214.68      202.25     12.47 o
   0  10   5      272.57      252.26     10.28 o
   1  10   5       41.60       56.90      5.66 o
   2  10   5      475.28      482.48     15.89 o
   3  10   5      107.62       89.48      7.67 o
   4  10   5       89.60       88.93      9.13 o
   5  10   5       44.18       42.53      6.83 o
   6  10   5        4.51       13.94      4.50 o
   7  10   5      153.88      155.40     18.40 o
   8  10   5       47.55       37.80      5.73 o
   9  10   5        1.79       15.90      7.64 o
  10  10   5        1.86       -1.20      4.03 o
 -12  11   5        0.55        2.46      4.52 o
 -11  11   5        0.01        6.20      4.65 o
 -10  11   5        3.01        0.28      3.08 o
  -9  11   5        8.54        5.45      3.68 o
  -8  11   5       14.47       17.43      7.14 o
  -7  11   5        3.43       -3.47      3.85 o
  -6  11   5       43.57       65.42      7.90 o
  -5  11   5       92.89       77.49      8.70 o
  -4  11   5      223.10      267.81     13.15 o
  -3  11   5       62.12       38.41      7.47 o
  -2  11   5       16.31        9.82      2.96 o
  -1  11   5      136.58      144.20      9.42 o
   0  11   5       24.28       26.26      3.95 o
   1  11   5      111.25       97.29      8.53 o
   2  11   5        0.56       -3.80      4.27 o
   3  11   5      133.60      104.72      9.76 o
   4  11   5       13.97       19.84      4.25 o
   5  11   5        9.13        8.16      4.91 o
   6  11   5        3.12        5.83      3.16 o
   7  11   5        0.49       -1.67      6.61 o
   8  11   5       13.45        9.93      3.81 o
   9  11   5        0.02        0.92      3.81 o
  10  11   5        7.85       14.24      5.29 o
 -12  12   5        1.75        5.21      2.94 o
 -11  12   5        0.06        3.42      2.20 o
 -10  12   5        1.10        3.66      2.90 o
  -9  12   5        0.50        1.52      1.89 o
  -8  12   5        2.42        7.89      4.01 o
  -7  12   5      156.97      148.83     13.98 o
  -6  12   5      131.47      153.18     11.65 o
  -5  12   5       68.28       63.08      8.51 o
  -4  12   5      192.74      203.05     14.53 o
  -3  12   5       30.15       19.61      4.37 o
  -2  12   5       15.03       16.77      3.26 o
  -1  12   5      158.60      154.16     10.80 o
   0  12   5      191.34      207.44     12.11 o
   1  12   5       69.16       55.67      6.38 o
   2  12   5       21.28       30.20      5.04 o
   3  12   5        4.24        1.69      4.43 o
   4  12   5       44.27       39.81      6.22 o
   5  12   5       19.48       28.98      7.61 o
   6  12   5       10.59        8.69      5.56 o
   7  12   5       18.32       18.85      5.17 o
   8  12   5        2.29        0.29      2.92 o
   9  12   5        0.62        3.77      4.70 o
  10  12   5        0.41       -1.59      4.28 o
 -12  13   5        0.30       -0.58      3.22 o
 -11  13   5        0.17        5.24      3.86 o
 -10  13   5        6.90        6.56      3.81 o
  -9  13   5        0.42        7.11      2.47 o
  -8  13   5        2.81        4.09      7.23 o
  -7  13   5        1.24        6.17      3.19 o
  -6  13   5       20.08       21.42      6.16 o
  -5  13   5        6.90       12.71      4.39 o
  -4  13   5       90.30      100.33     11.24 o
  -3  13   5        6.44       16.18      3.24 o
  -2  13   5      148.81      163.83     10.05 o
  -1  13   5        4.69       12.93      3.97 o
   0  13   5       20.76       26.90      4.71 o
   1  13   5      306.20      289.85     14.55 o
   2  13   5       96.83      100.17     10.21 o
   3  13   5      119.75      105.20      9.25 o
   4  13   5       36.71       45.88      6.51 o
   5  13   5      118.59       91.21     11.79 o
   6  13   5       22.88       30.81      5.64 o
   7  13   5        1.29        5.79      3.93 o
   8  13   5       14.23       19.58      5.41 o
   9  13   5        3.82        8.07      6.05 o
  10  13   5        6.23        4.28      3.21 o
 -11  14   5        0.01        7.74      7.72 o
 -10  14   5        0.10        0.52      2.72 o
  -9  14   5        0.11       -0.99      3.11 o
  -8  14   5        0.20        9.55      4.14 o
  -7  14   5        1.50        4.55      3.78 o
  -6  14   5        1.91        2.53      4.59 o
  -5  14   5       79.16       65.18      9.03 o
  -4  14   5        0.38        7.51      5.48 o
  -3  14   5      100.49       90.92      9.24 o
  -2  14   5        0.24        3.77      4.29 o
  -1  14   5       17.25       18.76      4.90 o
   0  14   5        5.12        5.40      4.29 o
   1  14   5        4.63       12.44      5.32 o
   2  14   5        4.28       -1.77      4.99 o
   3  14   5        3.93        6.60      5.43 o
   4  14   5        5.11        9.71      5.42 o
   5  14   5        5.04        2.70      5.93 o
   6  14   5        1.81        9.64      5.09 o
   7  14   5        3.12       10.58      6.44 o
   8  14   5        5.92        8.96      5.01 o
   9  14   5        0.21       -0.61      4.99 o
 -11  15   5        0.15        7.85      3.37 o
 -10  15   5        2.90        6.06      2.73 o
  -9  15   5        4.27        4.39      3.06 o
  -8  15   5        0.46        3.92      4.36 o
  -7  15   5        1.27        5.41      4.33 o
  -6  15   5       12.79       19.13      4.79 o
  -5  15   5       10.24       14.20      4.38 o
  -4  15   5        5.42        4.09      4.95 o
  -3  15   5       29.44       28.81      5.73 o
  -2  15   5       24.90       21.77      4.34 o
  -1  15   5        7.13        6.17      4.18 o
   0  15   5        3.21        6.43      4.43 o
   1  15   5      134.66      140.30     10.37 o
   2  15   5        3.00       15.79      4.64 o
   3  15   5       33.17       28.15      7.54 o
   4  15   5       56.31       89.54      9.12 o
   5  15   5       73.68       82.69     11.17 o
   6  15   5       12.54       15.68      4.79 o
   7  15   5        0.84        4.52      3.29 o
   8  15   5        5.13        3.24      3.84 o
   9  15   5        8.69       16.03      3.47 o
 -11  16   5        0.01        2.76      3.36 o
 -10  16   5        0.07       -0.05      2.55 o
  -9  16   5        2.08        6.58      2.95 o
  -8  16   5        0.10        2.08      7.91 o
  -7  16   5        3.20       14.80      5.19 o
  -6  16   5       10.93       11.82      4.08 o
  -5  16   5        2.15        3.54      5.47 o
  -4  16   5       22.75       24.43      6.01 o
  -3  16   5        1.53        8.98      6.01 o
  -2  16   5       80.70       67.52      8.00 o
  -1  16   5      115.05      118.63      9.50 o
   0  16   5       77.22       61.99      9.15 o
   1  16   5        4.22        8.67      4.52 o
   2  16   5       75.20       87.24      8.72 o
   3  16   5        2.12        2.40      5.21 o
   4  16   5        0.46        4.51      5.70 o
   5  16   5        0.02        8.08      5.02 o
   6  16   5        0.70       -2.70      4.41 o
   7  16   5       15.97       16.55      5.71 o
   8  16   5        7.57        5.39      3.71 o
   9  16   5        0.09        2.09      2.04 o
 -11  17   5        0.09        0.59      2.66 o
 -10  17   5        0.24        5.49      2.94 o
  -9  17   5        4.21        6.16      2.36 o
  -8  17   5        0.36        1.92      4.49 o
  -7  17   5        0.91        4.17      3.14 o
  -6  17   5        0.06        4.19      4.99 o
  -4  17   5        5.77       12.56      5.82 o
  -3  17   5        0.52        5.34      3.33 o
  -2  17   5        9.92        8.45      8.39 o
  -1  17   5      153.47      158.02     12.57 o
   0  17   5       13.04       10.76      7.33 o
   1  17   5      114.44      113.41     10.24 o
   2  17   5       40.46       36.86      7.29 o
   3  17   5       31.10       41.20      8.44 o
   4  17   5        4.07       14.32      6.54 o
   5  17   5        2.65        0.58      4.55 o
   6  17   5        1.65        1.73      4.05 o
   7  17   5        0.83        2.21      3.02 o
   8  17   5        3.56        1.77      2.89 o
 -10  18   5        0.06       -2.70      3.15 o
  -9  18   5        0.36        0.05      3.00 o
  -8  18   5        0.00        9.69      3.40 o
  -7  18   5        5.88        1.31      3.39 o
  -6  18   5        3.38       11.87      4.69 o
  -5  18   5        0.53        1.97      5.17 o
  -4  18   5        4.64       11.79      4.42 o
  -3  18   5       12.16       13.40      4.07 o
  -2  18   5       10.14       15.70      5.40 o
  -1  18   5       26.94       32.59      5.30 o
   0  18   5        0.08        3.40      5.54 o
   1  18   5       13.67        8.92      5.23 o
   2  18   5       32.78       30.03      5.92 o
   3  18   5        0.01        9.42      4.47 o
   4  18   5        2.84       14.04      7.73 o
   5  18   5        0.21        8.90      4.86 o
   6  18   5        1.75        8.85      5.02 o
   7  18   5        5.84        3.14      2.65 o
   8  18   5        1.25        3.58      2.42 o
 -10  19   5        0.01        4.04      1.66 o
  -9  19   5        1.76        1.46      1.69 o
  -8  19   5        0.07        4.11      3.57 o
  -7  19   5        0.29        0.26      3.40 o
  -6  19   5        3.26        7.36      5.05 o
  -5  19   5        0.26        2.67      4.22 o
  -4  19   5        8.23       -2.96      4.44 o
  -3  19   5        0.25       10.21      5.17 o
  -2  19   5       18.01       24.55      6.47 o
  -1  19   5       10.53       16.14      8.67 o
   0  19   5        0.29       11.00      5.12 o
   1  19   5       22.30       19.15      5.66 o
   2  19   5        6.74       12.02      5.15 o
   3  19   5        6.01       16.75      7.40 o
   4  19   5        9.89       12.75      6.31 o
   5  19   5        2.86        7.74      6.48 o
   6  19   5        1.03        6.18      2.47 o
   7  19   5        0.16        4.82      3.01 o
   8  19   5        1.03        1.06      1.81 o
  -9  20   5        0.52        3.46      4.41 o
  -8  20   5        0.04        1.25      2.22 o
  -7  20   5        0.30       -0.51      2.76 o
  -6  20   5        0.01       -0.30      2.54 o
  -5  20   5        8.19       13.61      4.29 o
  -4  20   5        1.85       11.33      3.25 o
  -3  20   5        2.89        4.37      2.81 o
  -2  20   5        3.40       10.22      5.25 o
  -1  20   5        2.43       -0.57      3.23 o
   0  20   5       26.93       30.85      4.88 o
   1  20   5        1.03       10.13      7.58 o
   2  20   5        0.04        7.66      8.51 o
   3  20   5        3.78        6.48      5.16 o
   4  20   5        0.07        4.61      3.77 o
   5  20   5        0.48       11.59      3.74 o
   6  20   5        0.85        4.10      3.76 o
   7  20   5        0.14        1.04      3.40 o
  -9  21   5        0.49       -0.17      1.79 o
  -8  21   5        0.01        4.23      1.50 o
  -7  21   5        0.01        8.53      2.71 o
  -6  21   5        0.65        1.26      4.39 o
  -5  21   5        0.16        1.15      4.91 o
  -4  21   5        1.15        9.66      3.52 o
  -3  21   5        3.18        4.03      3.37 o
  -2  21   5        3.63        4.54      2.39 o
  -1  21   5       15.44       22.00      4.20 o
   0  21   5        0.04        1.04      4.70 o
   1  21   5       24.42       15.71      4.96 o
   2  21   5        1.89        7.90      3.53 o
   3  21   5        0.47        6.49      3.61 o
   4  21   5        8.65        4.81      2.91 o
   5  21   5        2.73        4.07      4.07 o
   6  21   5        3.33        0.84      2.55 o
   7  21   5        0.46        6.07      3.37 o
  -8  22   5        0.02       -0.02      1.24 o
  -7  22   5        2.74        4.49      3.30 o
  -6  22   5        0.21        2.57      1.94 o
  -5  22   5        8.74        6.76      4.26 o
  -4  22   5        0.18       -0.13      3.96 o
  -3  22   5        1.16        7.61      3.55 o
  -2  22   5       18.00       17.40      3.46 o
  -1  22   5        0.01        5.17      4.71 o
   0  22   5       11.44       20.15      6.05 o
   1  22   5        0.04       -1.41      3.99 o
   2  22   5       20.98       20.29      4.51 o
   3  22   5        2.12       12.02      4.22 o
   4  22   5        2.78        7.53      4.07 o
   5  22   5        2.07        6.23      4.55 o
   6  22   5        2.26        4.27      2.72 o
  -8  23   5        0.01        1.97      1.44 o
  -7  23   5        0.39        0.83      1.44 o
  -6  23   5        0.39        3.13      3.01 o
  -5  23   5        0.19        1.48      3.21 o
  -4  23   5        0.16        3.97      2.92 o
  -3  23   5        0.27        5.97      3.85 o
  -2  23   5        0.85        3.06      2.86 o
  -1  23   5        1.03        8.34      2.89 o
   0  23   5        0.72        2.38      3.20 o
   1  23   5        1.94        4.14      3.06 o
   2  23   5        0.40        4.60      3.16 o
   3  23   5        1.56        4.35      3.34 o
   4  23   5        1.87        1.48      2.71 o
   5  23   5        0.63        5.49      3.69 o
   6  23   5        3.01        3.68      1.74 o
  -7  24   5        0.63        2.88      1.53 o
  -6  24   5        0.36       -1.22      1.92 o
  -5  24   5        0.18        5.65      2.42 o
  -4  24   5        0.45        2.05      2.62 o
  -3  24   5        7.18        7.25      3.49 o
  -2  24   5       10.67        6.96      4.27 o
  -1  24   5        1.76       -1.95      2.44 o
   0  24   5        0.06        8.67      3.25 o
   1  24   5        0.04        1.99      2.26 o
   2  24   5        5.86        2.69      3.38 o
   3  24   5        0.00        7.37      4.63 o
   4  24   5        0.40        3.33      2.00 o
   5  24   5        0.03        2.06      2.56 o
  -6  25   5        1.82        1.42      1.74 o
  -5  25   5        0.63        1.57      2.14 o
  -4  25   5        0.00        3.72      3.02 o
  -3  25   5        0.20        5.17      2.59 o
  -2  25   5        4.20        4.56      2.34 o
  -1  25   5        0.06        3.98      1.75 o
   0  25   5        1.12        3.11      2.45 o
   1  25   5        0.13        3.15      1.69 o
   2  25   5        5.43        8.11      2.24 o
   3  25   5        0.07       -1.25      2.04 o
   4  25   5        3.30        2.78      1.78 o
  -5  26   5        0.11        1.36      1.19 o
  -4  26   5        0.01       -1.59      1.42 o
  -3  26   5        2.51       -0.56      2.18 o
  -2  26   5        0.00        1.93      2.87 o
  -1  26   5        2.19        2.32      2.10 o
   0  26   5        3.82        1.73      2.29 o
   1  26   5        0.22       -2.38      1.50 o
   2  26   5        0.00        0.83      2.50 o
   3  26   5        0.14        0.74      1.75 o
  -4  27   5        0.00        2.14      1.15 o
  -3  27   5        0.26        2.18      1.93 o
  -2  27   5        0.00        0.71      1.97 o
  -1  27   5        0.08       -0.66      1.78 o
   0  27   5        1.80        0.98      1.54 o
   1  27   5        0.08        1.10      1.22 o
   2  27   5        0.31        0.70      1.38 o
  -2  28   5        0.41        3.43      1.52 o
  -1  28   5        0.17        2.00      1.69 o
   0  28   5        2.26        0.73      1.75 o
 -13   0   6        0.36        2.60      2.29 o
 -12   0   6        3.41        3.46      2.71 o
 -11   0   6        0.03        6.57      7.81 o
 -10   0   6        0.55       -4.95      7.56 o
  -9   0   6       11.77        6.94      5.69 o
  -8   0   6       67.94       84.56     12.58 o
  -7   0   6       71.19       43.91      7.65 o
  -6   0   6       10.50       22.98      5.83 o
  -5   0   6      133.81      134.21     14.24 o
  -4   0   6       27.46       44.34      6.27 o
  -3   0   6        6.27        1.79      4.44 o
  -2   0   6     1024.81      940.63     30.86 o
  -1   0   6      102.68      101.37      7.67 o
   0   0   6       62.64       65.12      8.93 o
   1   0   6      377.36      372.83     16.78 o
   2   0   6     2175.34     2343.51     70.08 o
   3   0   6        1.56       10.49      5.64 o
   4   0   6       87.73       63.73     11.07 o
   5   0   6       40.67       73.26     13.52 o
   6   0   6      217.52      214.82     29.39 o
   7   0   6        0.65        0.32      9.00 o
   8   0   6       44.19       36.24      7.15 o
   9   0   6       75.50       63.22     15.96 o
  10   0   6        0.25       10.09      7.34 o
  11   0   6       25.53       22.31     10.00 o
 -13   1   6        0.75        0.02      1.88 o
 -12   1   6        1.66        3.96      4.31 o
 -11   1   6        0.65        8.99      4.20 o
 -10   1   6        3.09        7.55      3.52 o
  -9   1   6        0.27        2.00      3.39 o
  -8   1   6       42.49       35.04      5.11 o
  -7   1   6       29.95       42.44      5.24 o
  -6   1   6       21.52       28.01      4.71 o
  -5   1   6       69.24       72.39      6.44 o
  -4   1   6       18.77       26.64      3.70 o
  -3   1   6       38.23       42.82      4.73 o
  -2   1   6      481.31      456.90     16.79 o
  -1   1   6       70.84       80.73      6.43 o
   0   1   6      182.65      208.47     12.39 o
   1   1   6        2.44        6.23      2.47 o
   2   1   6        0.01        7.08      4.27 o
   3   1   6       19.97       18.50      4.25 o
   4   1   6       41.14       35.50      5.29 o
   5   1   6      533.26      564.17     24.01 o
   6   1   6        7.64        4.11      4.43 o
   7   1   6       66.72       78.58      8.57 o
   8   1   6       32.66       27.43      4.91 o
   9   1   6       15.64       19.42      6.73 o
  10   1   6        8.45       -3.51      5.89 o
  11   1   6        0.02      -10.03      5.30 o
 -13   2   6        0.36        0.01      2.31 o
 -12   2   6        3.09        0.57      2.34 o
 -11   2   6        0.25        1.76      2.42 o
 -10   2   6       17.72       13.97      6.38 o
  -9   2   6       14.84       16.94      3.29 o
  -8   2   6       67.16       85.63      9.26 o
  -7   2   6       33.54       38.06      4.77 o
  -6   2   6       86.15       87.76      6.83 o
  -5   2   6       42.28       51.09      5.42 o
  -4   2   6       10.49       22.99      4.08 o
  -3   2   6       25.92       28.48      4.16 o
  -2   2   6      167.21      164.92      9.91 o
  -1   2   6       96.92      110.57      7.43 o
   0   2   6       69.17       47.01      5.10 o
   1   2   6       16.58       31.35      4.35 o
   2   2   6      362.63      341.10     11.95 o
   3   2   6       28.29       18.79      4.20 o
   4   2   6       20.01       13.76      6.42 o
   5   2   6      193.66      198.68     12.71 o
   6   2   6       42.82       36.75      9.49 o
   7   2   6      107.32      121.31     12.65 o
   8   2   6        0.01        5.84     12.11 o
   9   2   6        3.21        9.51      7.03 o
  10   2   6        4.92        5.98     10.54 o
  11   2   6        2.86       -2.16     11.54 o
 -13   3   6        0.14        2.21      2.28 o
 -12   3   6        0.39        8.79      6.66 o
 -11   3   6        2.44        2.03      3.05 o
 -10   3   6        5.00        4.03      3.01 o
  -9   3   6        3.50        2.23      4.09 o
  -8   3   6        0.24        6.02      3.35 o
  -7   3   6        0.61        4.16      2.27 o
  -6   3   6       24.21       18.48      3.20 o
  -5   3   6      461.22      557.13     18.04 o
  -4   3   6       12.78       10.31      2.40 o
  -3   3   6      275.79      245.18     12.23 o
  -2   3   6      170.43      132.75      7.00 o
  -1   3   6      339.39      325.67     10.92 o
   0   3   6     2912.72     3129.37     48.95 o
   1   3   6      102.83      122.37      7.27 o
   2   3   6       53.70       64.48      5.67 o
   3   3   6      179.29      169.11     11.45 o
   4   3   6        4.49        9.74      3.42 o
   5   3   6     2546.12     2746.01    155.32 o
   6   3   6        0.32        5.56      8.10 o
   7   3   6       32.52       21.63      5.23 o
   8   3   6      101.34      103.42     13.85 o
   9   3   6       17.42       15.80      5.28 o
  10   3   6       32.14       17.07     11.27 o
 -13   4   6        0.20        0.98      2.11 o
 -12   4   6        0.45        3.76      3.22 o
 -11   4   6        2.31        7.32      2.76 o
 -10   4   6        0.43        5.13      3.07 o
  -9   4   6       18.12       18.98      4.58 o
  -8   4   6       22.81       27.28      4.34 o
  -7   4   6       78.44       83.33      8.28 o
  -6   4   6       21.53       31.65      4.31 o
  -4   4   6      578.82      490.45     16.86 o
  -3   4   6      338.52      288.67     10.37 o
  -2   4   6      520.72      545.66     16.04 o
  -1   4   6       98.33       97.81      6.44 o
   0   4   6      871.93      917.12     15.42 o
   1   4   6       17.22       29.11      4.33 o
   2   4   6       95.45       96.07      8.11 o
   3   4   6      454.37      462.21     14.91 o
   4   4   6       44.61       47.61      6.17 o
   5   4   6      350.90      366.91     14.47 o
   6   4   6       30.73       28.62      5.34 o
   7   4   6        4.89        8.16      5.28 o
   8   4   6       14.66       27.08      5.47 o
   9   4   6        0.05        5.38      6.94 o
  10   4   6        8.69       15.43      6.07 o
 -13   5   6        0.09       -0.68      3.08 o
 -12   5   6        0.18        7.10      5.47 o
 -11   5   6        1.41        6.48      4.23 o
 -10   5   6        3.96       10.61      4.26 o
  -9   5   6       18.15       29.58      4.67 o
  -8   5   6       14.13       25.21      4.20 o
  -7   5   6        5.25        3.31      2.07 o
  -6   5   6       23.64       24.71      3.61 o
  -5   5   6      160.50      138.47     10.71 o
  -4   5   6        3.74        7.27      3.62 o
  -3   5   6      388.69      438.17     15.12 o
  -2   5   6      776.10      759.44     16.91 o
  -1   5   6       64.78       95.32      6.36 o
   0   5   6       49.30       63.03      5.45 o
   1   5   6      216.17      200.47     10.91 o
   2   5   6       24.76       32.46      4.53 o
   3   5   6       77.44       78.63      7.31 o
   4   5   6       94.73      103.18      8.03 o
   5   5   6      443.83      486.44     34.95 o
   6   5   6       14.39        8.48      6.69 o
   7   5   6       17.49       17.83      5.62 o
   8   5   6       38.80       33.93      6.56 o
   9   5   6       18.82       10.64      4.36 o
  10   5   6        1.87       -3.50      5.79 o
 -13   6   6        0.08        1.85      1.93 o
 -12   6   6        0.13        3.70      3.04 o
 -11   6   6        0.00       -0.57      3.72 o
 -10   6   6        0.85        4.05      2.69 o
  -9   6   6       13.03        9.25      3.54 o
  -8   6   6        0.52        6.23      3.01 o
  -7   6   6       52.69       25.94      3.77 o
  -6   6   6       35.27       19.38      4.47 o
  -5   6   6        0.87        2.64      2.55 o
  -4   6   6      251.26      295.20     11.23 o
  -3   6   6      703.05      733.38     19.03 o
  -2   6   6      195.40      185.76     11.10 o
  -1   6   6      473.06      500.50     17.37 o
   0   6   6       33.28       49.70      5.40 o
   1   6   6      107.80      111.11      8.11 o
   2   6   6     1608.86     1691.47     49.43 o
   3   6   6       88.96       66.78      7.06 o
   4   6   6       18.42       17.89      4.00 o
   5   6   6      108.85       83.74      8.16 o
   6   6   6       33.35       33.97      5.37 o
   7   6   6       50.14       65.24      8.85 o
   8   6   6       52.46       61.75      8.37 o
   9   6   6        2.04        1.04      5.07 o
  10   6   6        6.19       13.69      5.27 o
 -13   7   6        0.01        2.26      5.02 o
 -12   7   6        0.00        2.16      3.49 o
 -11   7   6        0.41        2.32      3.69 o
 -10   7   6        1.42       -4.04      4.54 o
  -9   7   6       13.29        5.55      2.48 o
  -8   7   6        8.05        2.99      2.67 o
  -7   7   6        1.02        5.31      3.16 o
  -6   7   6       12.83       10.26      3.94 o
  -5   7   6       75.82       74.14      6.38 o
  -4   7   6       77.85       88.58      8.50 o
  -3   7   6       29.44       26.53      3.40 o
  -2   7   6      123.95      158.84      8.69 o
  -1   7   6      338.89      335.83     10.93 o
   0   7   6      227.52      238.79     12.48 o
   1   7   6       80.67       63.34      6.01 o
   2   7   6      299.96      351.09     14.15 o
   3   7   6       55.18       45.20      6.37 o
   4   7   6      109.76       94.27     10.49 o
   5   7   6       39.93       26.93      4.73 o
   6   7   6        4.31        0.97      3.87 o
   7   7   6        3.03        8.97      6.25 o
   8   7   6        1.18       -0.57      4.20 o
   9   7   6        1.83       10.20      5.11 o
  10   7   6        6.75        8.38      5.50 o
 -12   8   6        0.55        3.36      8.03 o
 -11   8   6        0.96        5.25      3.70 o
 -10   8   6        0.21       -6.11      4.52 o
  -9   8   6       13.41       14.85      4.03 o
  -8   8   6       59.84       63.27      8.15 o
  -7   8   6       26.14       28.23      3.92 o
  -6   8   6       16.15       14.04      4.81 o
  -5   8   6        0.42        4.41      3.73 o
  -4   8   6       31.97       25.91      3.78 o
  -3   8   6      135.84      141.87     10.33 o
  -2   8   6      104.00       92.29      7.77 o
  -1   8   6      240.17      219.55     12.15 o
   0   8   6       85.37       92.19      7.97 o
   1   8   6      114.62      128.23      9.33 o
   2   8   6       71.15       66.58      6.22 o
   3   8   6      114.57      127.55      9.68 o
   4   8   6       60.49       76.41      9.27 o
   5   8   6       93.51       85.50      8.15 o
   6   8   6      122.83      105.02     14.14 o
   7   8   6       22.81       29.62      5.91 o
   8   8   6       64.99       60.41      8.73 o
   9   8   6        0.06        1.84      6.86 o
  10   8   6       10.11       10.03      4.41 o
 -12   9   6        0.44        1.46      5.33 o
 -11   9   6        1.23       -6.67      4.80 o
 -10   9   6        2.96        6.82      3.90 o
  -9   9   6       11.95        8.57      2.97 o
  -8   9   6        4.62        4.84      4.64 o
  -7   9   6        3.11        8.29      3.48 o
  -6   9   6       21.02       13.66      4.58 o
  -5   9   6        7.73        8.79      4.12 o
  -4   9   6        7.38        4.97      2.95 o
  -3   9   6       73.12       78.80      6.53 o
  -2   9   6       86.27       85.61      7.16 o
  -1   9   6      256.82      230.95     12.18 o
   0   9   6       54.84       38.34      5.89 o
   1   9   6       46.71       65.37      6.44 o
   2   9   6        4.23        3.77      4.55 o
   3   9   6       43.94       31.91      4.70 o
   4   9   6        1.53       11.26      6.21 o
   5   9   6      245.09      224.38     19.44 o
   6   9   6        1.26        7.13      3.93 o
   7   9   6        8.71        3.23      4.65 o
   8   9   6        1.84        2.18      4.24 o
   9   9   6       10.33        7.34      3.24 o
  10   9   6        4.30        1.64      4.09 o
 -12  10   6        0.03        2.76      3.83 o
 -11  10   6        0.01       -2.98      5.19 o
 -10  10   6        0.09        7.12      3.27 o
  -9  10   6        4.63        6.77      2.95 o
  -8  10   6       49.70       43.22      7.70 o
  -7  10   6        0.29        8.08      4.21 o
  -6  10   6        2.00        5.66      2.68 o
  -5  10   6       32.38       38.04      5.31 o
  -4  10   6       26.77       23.32      4.49 o
  -2  10   6       24.70       32.39      4.24 o
  -1  10   6        5.25       18.35      4.07 o
   0  10   6       16.12       23.76      3.87 o
   1  10   6      146.32      157.04     11.38 o
   2  10   6       56.32       50.04      5.87 o
   3  10   6        0.73       10.00      5.12 o
   4  10   6      125.97      139.77     10.19 o
   5  10   6        0.21        3.86      5.14 o
   6  10   6        0.78        5.38      4.84 o
   7  10   6        1.81        1.25      6.61 o
   8  10   6        0.58       -2.07      4.12 o
   9  10   6       13.93       10.81      4.08 o
  10  10   6        0.02        2.44      4.31 o
 -12  11   6        0.03        9.52      6.16 o
 -11  11   6        0.09       13.75      6.47 o
 -10  11   6        2.58        1.89      3.23 o
  -9  11   6        7.17       11.03      8.05 o
  -8  11   6        2.92       10.80      4.70 o
  -7  11   6       88.24       79.73     10.32 o
  -6  11   6       15.91       12.70      5.84 o
  -5  11   6       14.73       16.73      4.00 o
  -4  11   6        1.01        2.64      3.28 o
  -3  11   6       17.55       22.73      3.85 o
  -2  11   6       27.04       34.30      5.25 o
  -1  11   6      351.55      353.47     14.66 o
   0  11   6      260.60      245.41     12.81 o
   1  11   6      142.09      151.40      9.50 o
   2  11   6      144.39      142.15      9.65 o
   3  11   6        3.29       13.32      4.52 o
   4  11   6       83.20       88.00      8.39 o
   5  11   6        6.84        8.12      6.37 o
   6  11   6        0.01        0.91      5.95 o
   7  11   6        5.80        6.07      4.79 o
   8  11   6       19.72       14.35      4.81 o
   9  11   6       17.53       15.08      3.99 o
  10  11   6        0.80        6.80      4.38 o
 -12  12   6        0.11        1.33      4.61 o
 -11  12   6        0.47        0.64     20.76 o
 -10  12   6        6.64        5.36      3.04 o
  -9  12   6        0.34        3.75      1.94 o
  -8  12   6        0.00        6.18      4.97 o
  -7  12   6        3.95        3.99      5.48 o
  -6  12   6       23.98       25.03      7.81 o
  -5  12   6        5.04        2.53      3.27 o
  -4  12   6       84.27       75.89      8.67 o
  -3  12   6        4.18       11.55      3.94 o
  -2  12   6       95.13      102.23      8.36 o
  -1  12   6        0.13       -1.18      4.20 o
   0  12   6      124.24      128.90      9.88 o
   1  12   6        4.74        2.12      3.78 o
   2  12   6        8.48       11.22      4.31 o
   3  12   6       36.17       31.23      5.35 o
   4  12   6       25.98       34.80      6.41 o
   5  12   6        3.81        5.44      4.90 o
   6  12   6       17.32       16.24      5.20 o
   7  12   6       21.58       13.67      6.17 o
   8  12   6        9.94        6.04      3.81 o
   9  12   6        6.06        1.15      4.19 o
 -12  13   6        0.02        2.41      4.30 o
 -11  13   6        0.42       10.68      8.41 o
 -10  13   6        0.00       -2.35      2.71 o
  -9  13   6        1.73        5.32      2.93 o
  -8  13   6        2.54       14.03      4.60 o
  -7  13   6       13.68        7.44      5.46 o
  -6  13   6        0.72       -0.63      3.81 o
  -5  13   6        0.22       -0.29      4.34 o
  -4  13   6       20.92       18.14      5.09 o
  -3  13   6       91.06      100.77     10.87 o
  -2  13   6      255.62      250.59     10.68 o
  -1  13   6      127.89      154.59     10.01 o
   0  13   6      393.38      390.98     14.96 o
   1  13   6        0.06        3.97      5.84 o
   2  13   6      106.92       99.80      9.02 o
   3  13   6       20.10       29.08      5.79 o
   4  13   6      115.84      127.15     12.12 o
   5  13   6       21.22       14.73      5.77 o
   6  13   6        7.20        6.71      5.06 o
   7  13   6        0.44        9.58      5.79 o
   8  13   6        4.87        8.05      3.76 o
   9  13   6        1.64        1.66      2.57 o
 -11  14   6        2.75        3.32      3.28 o
 -10  14   6        4.02        3.00      2.88 o
  -9  14   6        2.01        4.79      2.52 o
  -8  14   6        8.89       12.23      3.89 o
  -7  14   6        1.31        4.58      2.80 o
  -6  14   6       15.05        4.94      5.74 o
  -5  14   6        8.46        0.57      5.12 o
  -4  14   6        1.74        9.34      4.65 o
  -3  14   6      114.28      139.32     10.31 o
  -2  14   6      156.37      167.18     10.15 o
  -1  14   6      166.24      171.36      9.68 o
   0  14   6      665.86      749.87     27.68 o
   1  14   6       53.76       35.57      7.93 o
   2  14   6       55.25       70.09      7.93 o
   3  14   6      214.69      197.54     16.43 o
   4  14   6       14.59       19.89      5.35 o
   5  14   6       20.66       16.37      5.86 o
   6  14   6        2.08        5.10      4.33 o
   7  14   6        4.50        6.04      5.75 o
   8  14   6        2.28        3.20      2.89 o
   9  14   6        0.32        4.26      3.05 o
 -11  15   6        0.79        2.33      3.23 o
 -10  15   6        0.07        4.24      3.75 o
  -9  15   6        0.17        2.24      3.29 o
  -8  15   6        1.24        2.38      5.49 o
  -7  15   6       15.25       12.90      3.95 o
  -6  15   6       24.89       17.36      6.55 o
  -5  15   6        1.19        5.57      4.32 o
  -4  15   6      140.04      119.51     16.43 o
  -3  15   6        1.96        3.30      5.57 o
  -2  15   6      256.14      232.90     16.77 o
  -1  15   6       87.01       90.26      9.84 o
   0  15   6       22.30       25.91      5.66 o
   1  15   6      137.34      132.43     10.41 o
   2  15   6       23.06       22.49      6.61 o
   3  15   6        0.00       16.55      6.98 o
   4  15   6       15.80       25.54      5.63 o
   5  15   6       61.28       65.82      9.98 o
   6  15   6        0.01       10.13      5.31 o
   7  15   6        1.24       11.32      5.01 o
   8  15   6        0.27       -0.33      3.55 o
   9  15   6        1.32        6.09      5.40 o
 -11  16   6        0.03        3.93      3.36 o
 -10  16   6        1.03        4.80      2.67 o
  -9  16   6        0.40        5.34      2.07 o
  -8  16   6        0.11        0.97      3.06 o
  -7  16   6        0.28        7.98      3.90 o
  -6  16   6        8.84       12.41      5.09 o
  -5  16   6        3.51        4.23      4.72 o
  -4  16   6       15.83       17.04      6.53 o
  -3  16   6       18.28       19.24      7.45 o
  -2  16   6        2.41        5.47      5.12 o
  -1  16   6        3.65        4.29      3.88 o
   0  16   6       18.05       19.26      6.31 o
   1  16   6       85.54      109.86      9.25 o
   2  16   6       16.63       17.81      6.12 o
   3  16   6        0.04        6.24      4.62 o
   4  16   6        2.95       18.75      5.09 o
   5  16   6        0.22        4.84      4.60 o
   6  16   6        0.83        3.25      3.47 o
   7  16   6        1.29        4.15      4.07 o
   8  16   6        0.54       -1.40      2.59 o
 -10  17   6        0.00        2.73      2.26 o
  -9  17   6        0.03        2.01      2.38 o
  -8  17   6        0.00        2.65      2.48 o
  -7  17   6       16.51       18.01      3.14 o
  -6  17   6        5.46        4.79      4.20 o
  -5  17   6        5.84        6.68      5.99 o
  -4  17   6        1.26        3.46      4.89 o
  -3  17   6       32.04       26.00      6.86 o
  -2  17   6        0.99       11.20      3.55 o
  -1  17   6        0.39       11.30      5.60 o
   0  17   6      143.40      153.72     13.47 o
   1  17   6        0.76        3.33      7.17 o
   2  17   6       50.22       34.21      5.88 o
   3  17   6       32.45       33.53      6.62 o
   4  17   6       31.12       33.05      5.57 o
   5  17   6       29.35       28.46      5.22 o
   6  17   6        0.00        2.92      2.92 o
   7  17   6        0.41        4.09      4.35 o
   8  17   6        5.00        6.31      2.46 o
 -10  18   6        0.23        0.33      2.11 o
  -9  18   6        1.15        4.80      4.21 o
  -8  18   6        0.22        1.94      2.82 o
  -7  18   6        0.41        0.29      3.34 o
  -6  18   6        4.23        9.95      3.16 o
  -5  18   6        0.74       -1.42      4.09 o
  -4  18   6        0.30        0.25      3.47 o
  -3  18   6        1.17       10.04      4.07 o
  -2  18   6        0.36       -0.04      4.41 o
  -1  18   6       17.37        8.59      3.80 o
   0  18   6       11.10       15.47      4.99 o
   1  18   6        0.33        8.82      6.86 o
   2  18   6        4.19        4.57      4.80 o
   3  18   6        7.72       15.98      7.27 o
   4  18   6        7.37        7.58      4.29 o
   5  18   6        1.28        2.63      3.53 o
   6  18   6        2.20        3.90      2.96 o
   7  18   6        1.94        1.12      2.45 o
   8  18   6        0.80        0.56      2.18 o
 -10  19   6        0.65       -2.87      2.20 o
  -9  19   6        0.00        4.46      3.52 o
  -8  19   6        0.54       -0.02      2.88 o
  -7  19   6        0.01        2.93      2.02 o
  -6  19   6        0.54        6.91      3.28 o
  -5  19   6        1.14        2.20      3.29 o
  -4  19   6        0.00        8.10      6.16 o
  -3  19   6        0.08        7.86      5.49 o
  -2  19   6        0.88       14.11      6.30 o
  -1  19   6       12.52       15.62      5.68 o
   0  19   6        3.25       -0.10      4.48 o
   1  19   6        0.68       10.63      5.14 o
   2  19   6        2.60        5.36      4.76 o
   3  19   6        9.12        8.92      4.48 o
   4  19   6        7.66       11.20      5.89 o
   5  19   6        1.06        6.55      3.70 o
   6  19   6        0.15        4.84      2.10 o
   7  19   6        0.07       -0.19      3.44 o
  -9  20   6        0.45        3.79      2.23 o
  -8  20   6        1.14        3.53      1.81 o
  -7  20   6        0.09        5.11      3.20 o
  -6  20   6        0.01        1.09      4.65 o
  -5  20   6        0.00        7.04      5.39 o
  -4  20   6        1.91        2.01      5.10 o
  -3  20   6        8.21        9.47      3.27 o
  -2  20   6        0.08        7.86      5.14 o
  -1  20   6       17.23       16.66      7.46 o
   0  20   6        0.00        4.86      6.03 o
   1  20   6        6.67       11.01      5.13 o
   2  20   6        8.46        9.01      4.81 o
   3  20   6        2.09        0.32      5.55 o
   4  20   6        4.72        5.11      3.48 o
   5  20   6        0.46        5.37      2.80 o
   6  20   6        2.67        7.58      2.87 o
   7  20   6        0.90        1.71      2.32 o
  -9  21   6        0.81        1.14      2.63 o
  -8  21   6        0.03       -1.05      1.88 o
  -7  21   6        0.73        3.98      2.45 o
  -6  21   6        0.00       -0.11      2.27 o
  -5  21   6        0.10        5.47      2.63 o
  -4  21   6        3.16        3.64      3.12 o
  -3  21   6        0.63        7.75      3.08 o
  -2  21   6        6.80       11.74      4.21 o
  -1  21   6        0.05        1.53      4.28 o
   0  21   6        0.03        6.00      4.30 o
   1  21   6        0.00        8.98      4.49 o
   2  21   6       11.19       11.47      5.91 o
   3  21   6        0.31        3.46      3.91 o
   4  21   6        0.02        4.96      3.17 o
   5  21   6        0.14        3.47      2.32 o
   6  21   6        0.35        1.23      2.57 o
  -8  22   6        0.10        4.20      2.58 o
  -7  22   6        2.26        1.28      2.08 o
  -6  22   6        2.14        0.31      2.42 o
  -5  22   6        0.00        0.87      3.80 o
  -4  22   6       13.60       15.87      3.42 o
  -3  22   6        2.25        2.59      4.11 o
  -2  22   6        4.31        2.66      3.29 o
  -1  22   6        0.08       -1.23      3.93 o
   0  22   6        0.00        0.32      4.29 o
   1  22   6        6.33        7.42      3.39 o
   2  22   6        3.27        2.76      3.87 o
   3  22   6        0.08        1.61      2.71 o
   4  22   6        2.97        2.37      5.37 o
   5  22   6        0.01        6.44      2.27 o
   6  22   6        0.50        0.09      2.96 o
  -8  23   6        0.14        4.07      1.49 o
  -7  23   6        2.17        2.10      1.95 o
  -6  23   6        1.01        2.39      2.45 o
  -5  23   6        1.93        5.17      2.36 o
  -4  23   6        1.28        4.02      3.53 o
  -3  23   6        0.00        0.08      2.89 o
  -2  23   6       11.00       11.57      4.86 o
  -1  23   6        3.65        7.02      3.64 o
   0  23   6        0.28        4.30      2.31 o
   1  23   6        0.38       -0.77      4.37 o
   2  23   6        2.19        1.43      2.31 o
   3  23   6        2.92        6.99      2.91 o
   4  23   6        2.82        5.04      3.52 o
   5  23   6        5.68        7.48      2.33 o
  -7  24   6        0.57        0.79      1.90 o
  -6  24   6        0.02        0.00      1.61 o
  -5  24   6        0.43       -0.19      2.56 o
  -4  24   6        1.42        5.99      2.88 o
  -3  24   6        0.09        1.52      3.27 o
  -2  24   6        5.63       -1.46      2.77 o
  -1  24   6        4.75        6.03      3.25 o
   0  24   6        1.35        5.74      3.29 o
   1  24   6        2.54        1.23      2.33 o
   2  24   6        4.64        7.15      3.49 o
   3  24   6        0.00        0.63      2.45 o
   4  24   6        3.57        2.44      1.89 o
  -6  25   6        0.43        3.06      2.08 o
  -5  25   6        0.02        0.53      1.69 o
  -4  25   6        0.13        1.88      3.52 o
  -3  25   6        1.81       -0.30      2.32 o
  -2  25   6        0.30       -0.95      2.46 o
  -1  25   6        0.55        6.29      3.19 o
   0  25   6        3.71        2.93      1.97 o
   1  25   6        0.04        5.00      2.66 o
   2  25   6        0.29       -0.69      1.80 o
   3  25   6        3.00        1.29      1.86 o
   4  25   6        0.87        3.09      1.43 o
  -5  26   6        0.00       -0.01      1.78 o
  -4  26   6        0.00       -0.40      1.81 o
  -3  26   6        0.38       -0.38      1.59 o
  -2  26   6        0.14        1.04      1.58 o
  -1  26   6        1.35       -1.51      3.02 o
   0  26   6        0.79        1.88      1.75 o
   1  26   6        0.38        2.84      1.43 o
   2  26   6        0.04        0.01      1.62 o
   3  26   6        0.03        1.71      2.47 o
  -3  27   6        0.22       -0.10      1.35 o
  -2  27   6        0.77        3.32      1.61 o
  -1  27   6        0.06        1.23      1.28 o
   0  27   6        0.39        0.77      1.48 o
   1  27   6        0.97       -1.85      1.61 o
 -13   1   7        0.30        2.04      5.54 o
 -12   1   7        0.15        2.70      2.02 o
 -11   1   7        0.03       -0.71      2.54 o
 -10   1   7        2.31        4.27      3.62 o
  -9   1   7       28.59       12.63      3.61 o
  -8   1   7        0.15        2.60      2.48 o
  -7   1   7       49.51       41.66      5.47 o
  -6   1   7        5.45        3.71      1.92 o
  -5   1   7       18.89       10.01      3.64 o
  -4   1   7      284.88      240.59     12.55 o
  -3   1   7       31.76       39.98      5.56 o
  -2   1   7       87.25       64.52      6.36 o
  -1   1   7     1230.70     1323.34     43.42 o
   0   1   7        4.56       18.03      5.21 o
   1   1   7       72.29       72.64      7.81 o
   2   1   7      130.70      126.75     10.58 o
   3   1   7        9.84       15.10      6.48 o
   4   1   7     2263.26     2585.78     92.19 o
   5   1   7       10.71       11.30      4.24 o
   6   1   7       10.12        9.99      6.22 o
   7   1   7       38.92       29.72      5.15 o
   8   1   7        6.32       11.52      7.70 o
   9   1   7      195.18      230.01     19.25 o
  10   1   7        3.12        6.73      5.01 o
 -13   2   7        0.05       -1.60      3.91 o
 -12   2   7        0.23        1.40      3.64 o
 -11   2   7        0.27        3.78      2.89 o
 -10   2   7        5.57        6.34      3.47 o
  -9   2   7        0.67        3.49      2.53 o
  -8   2   7        0.19        1.32      2.35 o
  -7   2   7        4.82        7.92      2.56 o
  -6   2   7       39.48       45.49      5.27 o
  -5   2   7      108.19      125.89      9.62 o
  -4   2   7        5.57       13.33      3.76 o
  -3   2   7        0.65        4.61      4.27 o
  -2   2   7       63.76       69.29      5.55 o
  -1   2   7       20.71       15.93      3.98 o
   0   2   7        2.12        9.40      2.84 o
   1   2   7      111.02      111.23      9.76 o
   2   2   7       34.09       27.87      4.77 o
   3   2   7        3.44        9.80      4.51 o
   4   2   7       61.01       53.18      8.85 o
   5   2   7       84.68      113.37     10.65 o
   6   2   7       20.84       25.84      8.18 o
   7   2   7       28.09       29.50      5.14 o
   8   2   7        4.38        4.56      4.92 o
   9   2   7        5.64       13.87     10.68 o
  10   2   7        5.73        3.44      6.71 o
 -13   3   7        0.26       -0.28      3.33 o
 -12   3   7        1.03        2.08      3.61 o
 -11   3   7        1.07        5.47      2.77 o
 -10   3   7        0.62       -0.22      2.70 o
  -9   3   7        1.32        5.46      2.28 o
  -8   3   7       19.94       22.96      4.25 o
  -7   3   7      109.28      112.17     12.38 o
  -6   3   7        1.40        8.39      2.86 o
  -5   3   7      119.04      101.52      8.39 o
  -4   3   7       85.14      104.09      9.56 o
  -3   3   7        5.71       15.12      3.85 o
  -2   3   7      112.45      132.82      9.37 o
  -1   3   7       45.01       39.64      4.48 o
   0   3   7       19.55       20.03      4.23 o
   1   3   7        0.61        8.86      3.92 o
   2   3   7       19.65       31.17      4.46 o
   3   3   7       11.96       18.41      4.52 o
   4   3   7        7.79       18.30      5.85 o
   5   3   7       13.72       13.10      4.60 o
   6   3   7       31.66       32.20      6.72 o
   7   3   7        2.12       10.01      4.72 o
   8   3   7       13.87       14.18      4.94 o
   9   3   7        1.04       -6.37      7.41 o
  10   3   7        4.04       11.93      4.32 o
 -13   4   7        0.07        5.21      1.82 o
 -12   4   7        1.17       10.05      5.31 o
 -11   4   7        4.31        5.47      3.83 o
 -10   4   7        0.22        0.74      3.10 o
  -9   4   7        4.67        7.07      2.33 o
  -8   4   7       29.55       22.67      4.26 o
  -7   4   7       28.75       45.92      5.14 o
  -6   4   7        7.46        4.33      2.37 o
  -5   4   7      135.10      159.36     11.55 o
  -4   4   7        2.43        5.12      4.17 o
  -3   4   7       32.98       28.37      4.44 o
  -2   4   7      105.98      115.87      7.56 o
  -1   4   7       47.38       50.52      5.48 o
   0   4   7       38.15       43.74      5.30 o
   1   4   7      100.07      119.12      8.22 o
   2   4   7        0.06        3.43      3.39 o
   3   4   7       66.22       57.47      6.52 o
   4   4   7        8.40        8.00      6.10 o
   5   4   7       19.77       17.58      4.75 o
   6   4   7       42.54       39.57      6.19 o
   7   4   7       35.61       37.10      7.67 o
   8   4   7       17.14       17.60      4.60 o
   9   4   7        2.96        3.42      5.10 o
  10   4   7        4.42        1.51      4.13 o
 -13   5   7        0.06        0.66      2.62 o
 -12   5   7        0.01        4.97      7.95 o
 -11   5   7        0.02        3.47      7.93 o
 -10   5   7        0.29       -0.83      2.62 o
  -9   5   7        0.24        4.33      2.05 o
  -8   5   7       11.46       15.20      3.88 o
  -7   5   7       35.71       35.03      5.15 o
  -6   5   7       12.63       28.51      5.13 o
  -5   5   7       15.67        9.92      3.29 o
  -4   5   7       63.74       44.34      5.27 o
  -3   5   7      278.62      243.47     12.04 o
  -2   5   7        4.80        6.43      2.86 o
  -1   5   7       57.82       61.37      5.55 o
   0   5   7       47.70       51.98      5.39 o
   1   5   7       36.51       47.46      6.26 o
   2   5   7      314.78      310.31     13.36 o
   3   5   7        2.94        8.57      3.75 o
   4   5   7      521.59      574.83     20.65 o
   5   5   7       17.02       17.14      4.71 o
   6   5   7       92.66       93.36     10.91 o
   7   5   7        0.03       13.09      4.33 o
   8   5   7        0.26        5.80      3.25 o
   9   5   7       27.27       25.84      5.80 o
  10   5   7        0.56       -2.74      4.02 o
 -13   6   7        0.44        1.39      2.58 o
 -12   6   7        0.77        3.21      2.88 o
 -11   6   7        0.12        7.22      4.75 o
 -10   6   7        2.42        0.09      3.04 o
  -9   6   7        8.94        8.39      3.01 o
  -8   6   7        0.21        2.00      3.16 o
  -7   6   7        1.36        4.47      2.29 o
  -6   6   7        5.97        0.87      2.87 o
  -5   6   7        0.12        7.94      4.60 o
  -4   6   7       16.13       28.96      5.08 o
  -3   6   7       23.09       26.25      4.60 o
  -2   6   7      241.04      240.98      9.92 o
  -1   6   7      184.86      155.69     11.71 o
   0   6   7       85.94      113.09      8.39 o
   1   6   7      145.83      129.71      9.51 o
   2   6   7      156.32      125.52      9.16 o
   3   6   7        2.96        8.21      3.97 o
   4   6   7       30.34       23.79      5.94 o
   5   6   7       43.86       38.88      5.73 o
   6   6   7        9.29        9.54      3.50 o
   7   6   7        1.64        1.32      6.40 o
   8   6   7        3.42        6.07      4.39 o
   9   6   7        3.27        1.59      5.67 o
  10   6   7        1.81        4.36      4.27 o
 -12   7   7        0.54        2.03      4.36 o
 -11   7   7        0.25       -0.02      6.06 o
 -10   7   7        5.85        5.30      5.01 o
  -9   7   7        0.12        2.37      2.94 o
  -8   7   7        2.13        9.38      4.29 o
  -7   7   7        1.29        6.32      2.57 o
  -6   7   7       37.76       31.83      4.55 o
  -5   7   7        7.59       15.56      3.74 o
  -4   7   7       27.41       27.56      4.92 o
  -3   7   7      199.21      176.01     12.63 o
  -2   7   7       53.32       57.61      6.14 o
  -1   7   7       57.30       57.92      5.93 o
   0   7   7      381.07      361.84     13.85 o
   1   7   7       36.21       45.16      5.22 o
   2   7   7       81.52       78.34      7.39 o
   3   7   7      111.96      137.18      9.99 o
   4   7   7      280.50      291.34     20.06 o
   5   7   7       47.58       62.38      9.36 o
   6   7   7        8.18       14.47      6.84 o
   7   7   7        8.75        8.64      4.88 o
   8   7   7        0.29        5.92      3.27 o
   9   7   7       27.67       21.58      4.51 o
  10   7   7        3.11        6.81      4.53 o
 -12   8   7        0.07        0.33      6.47 o
 -11   8   7        0.81        4.30      4.94 o
 -10   8   7        0.09        2.63      4.53 o
  -9   8   7        5.01        3.21      4.05 o
  -8   8   7        5.05        6.51      3.20 o
  -7   8   7        4.15        7.19      1.86 o
  -6   8   7       12.48       17.13      5.48 o
  -5   8   7       10.53       11.65      4.61 o
  -4   8   7       11.07       15.21      3.81 o
  -3   8   7       17.02       22.46      4.18 o
  -2   8   7      161.63      150.93     10.60 o
  -1   8   7      133.77      130.40      9.34 o
   0   8   7      242.92      233.99     11.50 o
   1   8   7      242.86      237.98     11.99 o
   2   8   7      209.56      202.06     13.61 o
   3   8   7       88.49       61.73     10.02 o
   4   8   7        0.37      -10.02      5.01 o
   5   8   7       16.62       15.77      4.08 o
   6   8   7       40.13       32.17      6.76 o
   7   8   7       27.69       27.60      5.73 o
   8   8   7        0.05       -1.04      3.54 o
   9   8   7        0.37        2.18      3.83 o
 -12   9   7        0.36        0.08      3.62 o
 -11   9   7        0.51       -0.78      4.55 o
 -10   9   7        2.65        0.24      8.30 o
  -9   9   7        0.37        0.88      3.49 o
  -8   9   7       19.96       22.35      6.78 o
  -7   9   7        8.46        6.25      3.28 o
  -6   9   7        8.29        9.76      4.97 o
  -5   9   7       14.80       25.91      3.96 o
  -4   9   7        8.27        9.97      4.01 o
  -3   9   7       76.10       64.79      7.12 o
  -2   9   7       61.37       61.36      5.90 o
  -1   9   7       74.64       97.62      7.86 o
   0   9   7      463.80      464.78     20.18 o
   1   9   7      316.77      319.95     15.38 o
   2   9   7       55.84       50.18      6.26 o
   3   9   7        8.87       20.45      6.46 o
   4   9   7       43.49       27.25      5.96 o
   5   9   7       10.12       18.82      5.64 o
   6   9   7        2.29       17.39      6.68 o
   7   9   7        4.18        0.35      4.37 o
   8   9   7        4.97        7.09      5.14 o
   9   9   7        0.04        1.17      3.90 o
 -12  10   7        0.51       -2.96      4.12 o
 -11  10   7        0.00       -1.87      4.28 o
 -10  10   7        0.15       -0.49      5.98 o
  -9  10   7       15.36        9.50      4.86 o
  -8  10   7        0.01        5.24      3.63 o
  -7  10   7        4.84        0.77      2.87 o
  -6  10   7        0.09        0.08      2.33 o
  -5  10   7       29.30       16.88      5.08 o
  -4  10   7        0.75        5.33      4.15 o
  -3  10   7       65.77       54.31      6.18 o
  -2  10   7        2.85        6.55      2.91 o
  -1  10   7        8.50        7.01      4.37 o
   0  10   7       19.81       23.32      4.40 o
   1  10   7       42.46       48.61      5.90 o
   2  10   7       49.70       63.25      7.65 o
   3  10   7       36.88       28.55      6.82 o
   4  10   7       24.45       26.72      8.74 o
   5  10   7       18.69        9.17      5.11 o
   6  10   7       86.69      102.75     13.78 o
   7  10   7       31.42       29.63      5.46 o
   8  10   7        3.07       10.26      6.87 o
   9  10   7        7.41        5.62      3.35 o
 -12  11   7        0.43        0.30      2.94 o
 -11  11   7        0.12        4.06      2.97 o
 -10  11   7        0.04        3.74      4.38 o
  -9  11   7        0.00       -0.07      2.34 o
  -8  11   7        0.59       -1.67      3.01 o
  -7  11   7        1.31        3.66      3.08 o
  -6  11   7        0.51       14.33      5.68 o
  -5  11   7       11.26       10.64      2.44 o
  -4  11   7        0.62        4.71      2.79 o
  -3  11   7       40.38       34.21      4.25 o
  -2  11   7       10.16       10.23      3.28 o
  -1  11   7      254.03      235.08     12.93 o
   0  11   7       41.07       34.75      5.20 o
   1  11   7        6.35       12.99      4.11 o
   2  11   7       35.64       27.55      5.21 o
   3  11   7       14.54       20.35      6.58 o
   4  11   7      189.30      141.59     16.27 o
   5  11   7        0.51       -2.34      4.97 o
   6  11   7        0.50       13.21      6.49 o
   7  11   7        3.99       13.23      4.64 o
   8  11   7        1.39        3.25      4.84 o
   9  11   7       15.55        4.84      3.86 o
 -12  12   7        0.65        1.28      1.89 o
 -11  12   7        0.08       -6.06      3.35 o
 -10  12   7        0.00        3.88      2.91 o
  -9  12   7        4.73        2.20      2.75 o
  -8  12   7        0.02        2.03      2.92 o
  -7  12   7        0.01       -1.34      6.48 o
  -6  12   7        0.02        0.15      4.75 o
  -5  12   7        7.47       13.46      4.25 o
  -4  12   7        2.81       10.85      4.42 o
  -3  12   7       24.38       27.49      4.07 o
  -2  12   7        0.45       -4.20      4.81 o
  -1  12   7      201.94      211.34     12.43 o
   0  12   7       54.28       61.15      7.55 o
   1  12   7       44.98       39.80      5.61 o
   2  12   7       15.48       17.56      5.08 o
   3  12   7        3.89       12.69      5.18 o
   4  12   7        2.44       13.81      6.38 o
   5  12   7       55.61       56.92      8.49 o
   6  12   7        6.85       12.76      5.47 o
   7  12   7        0.02        4.23      6.93 o
   8  12   7        0.05       -5.58      3.69 o
   9  12   7        1.64        6.71      3.93 o
 -11  13   7        0.68       -0.10      4.64 o
 -10  13   7        1.01        7.48      3.49 o
  -9  13   7        1.58        6.65      4.81 o
  -8  13   7       19.18        6.54      2.98 o
  -7  13   7        7.84       11.13      5.43 o
  -6  13   7       17.17       12.54      4.08 o
  -5  13   7        3.07        4.41      4.01 o
  -4  13   7       13.68       16.47      3.93 o
  -3  13   7      468.59      490.26     42.72 o
  -2  13   7       39.96       40.26      5.96 o
  -1  13   7        3.02       16.19      5.53 o
   0  13   7      274.21      274.97     19.44 o
   1  13   7       33.41       19.97      6.46 o
   2  13   7       38.70       22.36      5.02 o
   3  13   7       95.56       88.80     11.86 o
   4  13   7       53.83       58.26      6.82 o
   5  13   7       50.30       43.39      7.04 o
   6  13   7        0.26        9.59      5.06 o
   7  13   7       11.31       20.20      5.24 o
   8  13   7       11.63        4.04      2.85 o
   9  13   7        7.94       -2.88      3.51 o
 -11  14   7        0.38       -0.90      3.47 o
 -10  14   7        0.20       -1.60      3.37 o
  -9  14   7        0.07        7.48      5.24 o
  -8  14   7        0.06        2.59      3.62 o
  -7  14   7        2.64        4.73      2.71 o
  -6  14   7       13.82       13.15      6.60 o
  -5  14   7       11.02       13.17      5.37 o
  -4  14   7       15.52        9.84      4.27 o
  -3  14   7       13.09       13.03      5.28 o
  -2  14   7       17.07       21.98      6.73 o
  -1  14   7        2.98        3.30      4.66 o
   0  14   7       28.83       19.35      8.47 o
   1  14   7        9.27        8.96      4.30 o
   2  14   7        0.12       12.79      6.12 o
   3  14   7        0.02        2.37      4.54 o
   4  14   7        0.43        6.19      5.35 o
   5  14   7        0.14        0.40      4.14 o
   6  14   7        1.89       10.15      6.42 o
   7  14   7        9.28        9.17      4.22 o
   8  14   7        0.09       -1.54      2.43 o
 -11  15   7        0.00        1.05      3.69 o
 -10  15   7        0.46       -3.42      2.94 o
  -9  15   7        1.61        0.23      2.65 o
  -8  15   7        7.30       12.62      4.90 o
  -7  15   7        1.73        0.65      4.70 o
  -6  15   7        0.32        1.02      3.32 o
  -5  15   7        9.95       15.48      4.21 o
  -4  15   7       18.06        5.99      5.70 o
  -3  15   7       56.67       38.87      5.81 o
  -2  15   7        6.08        5.26      4.84 o
  -1  15   7        0.14        4.10      6.22 o
   0  15   7       45.81       52.81      6.92 o
   1  15   7       14.31       18.78      5.37 o
   2  15   7        0.23       12.82      5.32 o
   3  15   7      165.10      184.21     18.79 o
   4  15   7       16.72       31.70      6.37 o
   5  15   7       21.92       25.79      7.50 o
   6  15   7        2.07       11.88      3.80 o
   7  15   7       16.36       13.11      4.17 o
   8  15   7        6.02        6.27      2.64 o
 -11  16   7        1.11        1.90      3.92 o
 -10  16   7        0.22        5.28      3.35 o
  -9  16   7        0.01        1.27      2.69 o
  -8  16   7        0.15        0.19      4.00 o
  -7  16   7        1.58        5.24      6.30 o
  -6  16   7        0.32        7.73      3.53 o
  -5  16   7        2.90       15.32      8.33 o
  -4  16   7        0.62        1.45      3.18 o
  -3  16   7        4.82       11.67      5.43 o
  -2  16   7        5.56       10.42      4.50 o
   0  16   7        0.44       -2.78      5.59 o
   1  16   7        0.03        6.76      6.14 o
   2  16   7        0.43        6.96      4.99 o
   3  16   7       23.64       21.14      6.22 o
   4  16   7        3.25        9.87      5.58 o
   5  16   7        0.08        0.68      4.15 o
   6  16   7        8.07        9.30      4.57 o
   7  16   7        2.77        0.17      3.21 o
   8  16   7        0.01        2.28      3.11 o
 -10  17   7        0.00        3.22      2.02 o
  -9  17   7        0.16        1.74      1.70 o
  -8  17   7        0.40        6.43      7.55 o
  -7  17   7        1.92       -0.86      3.04 o
  -6  17   7        1.54        0.11      3.95 o
  -5  17   7        0.01        3.45      4.48 o
  -4  17   7        0.04        9.92      4.96 o
  -3  17   7        0.01       -0.78      4.20 o
  -2  17   7       12.59       26.14      4.75 o
  -1  17   7        1.18       -2.06      4.40 o
   0  17   7        1.37       13.88      4.30 o
   1  17   7        5.12       15.20      6.00 o
   2  17   7       31.66       33.59      5.58 o
   3  17   7       19.30       21.27      5.39 o
   4  17   7        1.59        6.54      4.04 o
   5  17   7        0.18        5.53      4.20 o
   6  17   7        0.68        6.14      3.36 o
   7  17   7        6.24        5.70      2.38 o
 -10  18   7        0.43        0.00      3.03 o
  -9  18   7        0.25       -0.23      3.03 o
  -8  18   7        0.14        3.88      3.49 o
  -7  18   7        0.23        3.14      3.25 o
  -6  18   7        0.03        0.93      2.81 o
  -5  18   7        0.80        9.92      4.03 o
  -4  18   7        0.17       -2.43      2.26 o
  -3  18   7        0.29        9.15      4.26 o
  -2  18   7        0.19        5.06      4.11 o
  -1  18   7        1.21       10.51      7.35 o
   0  18   7        2.99       11.20      6.23 o
   1  18   7        1.54        6.09      4.06 o
   2  18   7        1.48        4.35      4.84 o
   3  18   7        1.48       19.94      5.72 o
   4  18   7        0.00        1.15      3.70 o
   5  18   7        4.57        4.68      3.83 o
   6  18   7        1.01        6.21      4.31 o
   7  18   7        0.48        5.50      2.25 o
  -9  19   7        0.08        2.59      2.62 o
  -8  19   7        1.98        3.60      2.54 o
  -7  19   7        1.89        0.39      2.93 o
  -6  19   7        0.54        1.47      3.81 o
  -5  19   7        0.39        4.29      4.23 o
  -4  19   7        0.00        6.73      7.19 o
  -3  19   7        9.27        7.76      4.17 o
  -2  19   7        3.10        9.29      4.36 o
  -1  19   7        0.03        8.75      6.01 o
   0  19   7        0.26        3.66      5.79 o
   1  19   7        6.20        4.01      4.65 o
   2  19   7        2.28        8.51      4.84 o
   3  19   7        0.00        5.28      3.78 o
   4  19   7        1.64        4.43      4.79 o
   5  19   7        0.76        4.65      2.36 o
   6  19   7        1.79        6.04      3.04 o
   7  19   7        1.33        3.96      2.43 o
  -9  20   7        0.45        3.60      3.23 o
  -8  20   7        0.00        0.36      1.90 o
  -7  20   7        0.20        3.63      4.53 o
  -6  20   7        1.29        8.34      3.50 o
  -5  20   7        2.13        9.48      3.23 o
  -4  20   7        0.07        6.99      3.99 o
  -3  20   7        2.28        0.92      3.25 o
  -2  20   7        0.16        2.13      2.73 o
  -1  20   7        0.68        0.97      3.32 o
   0  20   7        4.55        4.00      6.00 o
   1  20   7        0.14        7.12      3.39 o
   2  20   7        1.39        0.79      3.50 o
   3  20   7        0.30        1.37      3.35 o
   4  20   7        2.97        3.97      2.67 o
   5  20   7        0.28        3.90      2.74 o
   6  20   7        0.07        1.84      1.49 o
  -8  21   7        0.09        2.25      2.23 o
  -7  21   7        0.07        0.08      2.29 o
  -6  21   7        0.70        5.32      4.31 o
  -5  21   7        0.10        0.03      3.55 o
  -4  21   7        4.15        5.91      5.01 o
  -3  21   7        0.74        1.22      5.30 o
  -2  21   7        0.97        6.90      5.10 o
  -1  21   7        2.37        5.42      4.55 o
   0  21   7        0.38        5.66      4.37 o
   1  21   7        4.84        4.77      4.11 o
   2  21   7        0.35        2.17      4.09 o
   3  21   7        2.95        9.01      4.17 o
   4  21   7        3.11        9.38      2.64 o
   5  21   7        0.27        1.98      2.05 o
   6  21   7        0.35        0.59      2.52 o
  -8  22   7        0.21        1.84      1.50 o
  -7  22   7        0.00       -1.29      2.96 o
  -6  22   7        0.45       -2.41      2.54 o
  -5  22   7        0.13        1.17      2.64 o
  -4  22   7        2.77        5.02      3.60 o
  -3  22   7        2.44        7.53      4.18 o
  -2  22   7        1.31        1.96      4.30 o
  -1  22   7        0.85        7.63      6.04 o
   0  22   7        0.57        3.94      3.06 o
   1  22   7        2.69       -1.56      3.35 o
   2  22   7        1.39        6.36      2.79 o
   3  22   7        8.30        7.79      4.03 o
   4  22   7        4.01        2.09      2.25 o
   5  22   7        1.38        0.59      1.66 o
  -7  23   7        0.43        1.70      2.29 o
  -6  23   7        0.29       -2.17      2.04 o
  -5  23   7        0.09        1.81      4.07 o
  -4  23   7        2.72        0.71      2.31 o
  -3  23   7        0.80        5.16      4.12 o
  -2  23   7        1.87        4.87      2.27 o
  -1  23   7        1.66        2.17      2.41 o
   0  23   7        0.03        1.70      2.03 o
   1  23   7        0.41        8.17      2.19 o
   2  23   7        0.09        0.31      2.68 o
   3  23   7        0.90        2.22      2.61 o
   4  23   7        3.12        3.42      2.02 o
  -6  24   7        0.03        1.39      2.21 o
  -5  24   7        1.87        5.32      3.83 o
  -4  24   7        1.64        3.33      1.67 o
  -3  24   7        2.14        2.20      2.30 o
  -2  24   7        0.41        0.39      2.99 o
  -1  24   7        0.48        7.60      3.85 o
   0  24   7        0.05       -2.08      2.67 o
   1  24   7        0.78        2.37      1.94 o
   2  24   7        0.25        0.35      1.99 o
   3  24   7        2.60        1.61      1.48 o
   4  24   7        0.22       -0.87      2.63 o
  -5  25   7        0.07        2.11      1.88 o
  -4  25   7        0.12        0.58      1.82 o
  -3  25   7        2.01        3.27      2.31 o
  -2  25   7        0.38        1.07      2.22 o
  -1  25   7        1.01        3.42      1.96 o
   0  25   7        0.63        3.54      2.56 o
   1  25   7        0.24        1.36      1.99 o
   2  25   7        0.36        0.76      1.55 o
   3  25   7        1.08        1.24      2.08 o
  -4  26   7        0.14        1.68      1.27 o
  -3  26   7        0.14        1.42      1.25 o
  -2  26   7        0.02        1.76      1.61 o
  -1  26   7        0.58        1.05      1.68 o
   0  26   7        1.06        1.14      1.22 o
   1  26   7        0.01        1.97      1.91 o
 -12   0   8        0.67       -4.59      4.84 o
 -11   0   8        3.65        2.69      6.84 o
 -10   0   8        0.32        3.11     10.12 o
  -9   0   8        1.29        5.30      5.29 o
  -8   0   8        0.56        5.74      2.99 o
  -7   0   8      129.30      160.89     16.57 o
  -6   0   8       80.01       37.91     11.94 o
  -5   0   8       48.34       62.66     13.06 o
  -3   0   8      728.21      622.97     48.28 o
  -2   0   8      283.24      308.01     17.49 o
  -1   0   8       29.26       24.96      6.75 o
   0   0   8        0.71       20.40      9.97 o
   1   0   8       52.81       95.69     14.30 o
   2   0   8       37.04       30.86      8.46 o
   3   0   8      252.72      256.95     16.39 o
   4   0   8       47.05       38.61      9.23 o
   5   0   8        6.26       19.07      7.17 o
   6   0   8       75.91       87.61     15.75 o
   7   0   8       68.58       90.35     17.89 o
   8   0   8       42.76       28.98      6.81 o
   9   0   8        7.48        5.27      6.20 o
 -13   1   8        0.04       -0.58      4.66 o
 -12   1   8        0.03       -1.92      3.30 o
 -11   1   8        0.73        2.54      3.18 o
 -10   1   8        7.72        3.02      1.78 o
  -9   1   8        6.09        4.83      2.66 o
  -8   1   8        0.07        2.58      2.85 o
  -7   1   8       97.14       93.73      9.35 o
  -6   1   8       51.22       46.95      6.90 o
  -5   1   8       58.60       51.72      7.14 o
  -4   1   8       15.12       15.57      3.58 o
  -3   1   8       12.66       13.26      4.92 o
  -2   1   8       34.62       60.90      6.69 o
  -1   1   8       19.23        5.85      4.47 o
   0   1   8       23.54       31.53      4.96 o
   1   1   8       44.63       48.41      7.51 o
   2   1   8        7.27       10.81      5.01 o
   3   1   8      270.47      262.04     13.10 o
   4   1   8       25.76       31.01      6.34 o
   5   1   8        9.54       22.70      5.81 o
   6   1   8        0.05       13.33      4.66 o
   7   1   8        3.22       15.28      8.96 o
   8   1   8       45.58       29.61      7.09 o
   9   1   8        2.97        5.81      4.42 o
 -13   2   8        0.58        4.45      2.45 o
 -12   2   8        1.91       -3.78      5.57 o
 -11   2   8        0.11        1.92      3.12 o
 -10   2   8        4.01        0.69      1.97 o
  -9   2   8        0.09        5.68      2.57 o
  -8   2   8       10.09        9.94      5.27 o
  -7   2   8        0.39        3.00      2.87 o
  -6   2   8       21.26       35.08      5.14 o
  -5   2   8       35.50       24.85      5.32 o
  -4   2   8       18.45       38.16      5.21 o
  -3   2   8        0.17        2.81      2.34 o
  -2   2   8        0.10       10.74      4.14 o
  -1   2   8        0.67        4.10      4.20 o
   0   2   8       14.16       20.99      4.47 o
   1   2   8        2.24        8.96      3.54 o
   2   2   8      208.73      202.75     13.58 o
   3   2   8       77.46       71.78     12.54 o
   4   2   8       16.48       18.18      8.58 o
   5   2   8        1.66       13.87      6.95 o
   6   2   8       15.69       21.43      6.06 o
   7   2   8        9.53       24.05      6.70 o
   8   2   8        2.40        8.13      4.74 o
   9   2   8        0.60       -0.16      6.27 o
 -13   3   8        0.01        2.13      2.36 o
 -12   3   8        0.14        4.17      5.29 o
 -11   3   8        0.10        1.35      3.20 o
 -10   3   8        5.11        3.38      3.14 o
  -9   3   8        1.42        0.84      2.20 o
  -8   3   8       42.51       29.29      3.85 o
  -7   3   8        3.52       11.80      3.82 o
  -6   3   8        1.14        6.89      3.28 o
  -5   3   8       67.54       37.23      5.19 o
  -3   3   8      303.60      275.34     12.60 o
  -2   3   8      252.29      239.03     11.00 o
  -1   3   8        0.57        4.99      3.08 o
   0   3   8       24.39       11.05      3.42 o
   1   3   8      108.84       90.11      7.43 o
   2   3   8       16.92       34.68      6.14 o
   3   3   8     1178.27     1408.67     53.05 o
   4   3   8       60.87       44.86      7.72 o
   5   3   8       15.67       16.60      5.24 o
   6   3   8        0.26        5.41      4.84 o
   7   3   8       31.28       19.36      7.77 o
   8   3   8       78.14       61.47      8.75 o
   9   3   8       18.91       12.37      6.89 o
 -13   4   8        0.26        4.77      2.84 o
 -12   4   8        0.02        0.83      3.20 o
 -11   4   8        0.04        7.95      3.84 o
 -10   4   8        4.32        3.73      2.60 o
  -9   4   8        5.64        6.14      2.04 o
  -8   4   8       26.08       25.53      4.50 o
  -7   4   8       54.31       68.78      8.35 o
  -6   4   8       38.40       35.37      4.75 o
  -5   4   8       21.23       22.29      4.10 o
  -4   4   8       30.88       18.82      4.09 o
  -3   4   8      164.04      138.21     10.48 o
  -2   4   8       68.37       63.63      5.88 o
  -1   4   8       41.18       40.23      5.10 o
   0   4   8       25.55       14.84      3.78 o
   1   4   8        4.50        4.71      5.59 o
   2   4   8       53.41       41.46      6.07 o
   3   4   8        3.10       11.00      7.52 o
   4   4   8      273.47      247.20     23.41 o
   5   4   8        0.62        9.40      6.04 o
   6   4   8       15.46       24.41      4.74 o
   7   4   8        8.22        7.47      4.83 o
   8   4   8        8.92       11.86      5.81 o
   9   4   8        1.21       -6.04      6.04 o
 -13   5   8        0.30        3.55      2.50 o
 -12   5   8        0.11       -0.64      3.30 o
 -11   5   8        0.04       -2.47      5.25 o
 -10   5   8        4.18        7.74      2.90 o
  -9   5   8        1.14       -0.39      2.82 o
  -8   5   8       10.08       14.87      4.50 o
  -7   5   8        4.29        7.13      4.78 o
  -6   5   8        2.89        3.73      2.80 o
  -5   5   8        1.55        0.73      3.76 o
  -4   5   8       19.32        9.93      4.79 o
  -3   5   8       50.46       28.98      4.85 o
  -1   5   8       60.60       72.71      6.81 o
   0   5   8       76.45       72.14      7.18 o
   1   5   8       14.02       20.74      4.45 o
   2   5   8       72.82       89.20      8.91 o
   3   5   8      296.05      308.87     19.94 o
   4   5   8       74.39       87.26      8.72 o
   5   5   8        6.53        8.86      4.68 o
   6   5   8        8.72       12.69      6.21 o
   7   5   8       36.43       33.31      5.84 o
   8   5   8       21.04       23.58      4.20 o
   9   5   8        1.03       -0.94      5.76 o
 -12   6   8        0.61       -2.99      3.37 o
 -11   6   8        0.39       -3.68      4.22 o
 -10   6   8        5.24        3.83      4.15 o
  -9   6   8       13.49        5.50      4.18 o
  -8   6   8       15.99        8.57      3.03 o
  -7   6   8       13.17       19.47      4.27 o
  -6   6   8        0.00        0.96      2.86 o
  -5   6   8        8.13       16.15      3.71 o
  -4   6   8       22.95       25.77      4.76 o
  -3   6   8       60.29       59.36      7.13 o
  -2   6   8        5.08        7.94      3.43 o
  -1   6   8        7.91       -0.36      5.71 o
   0   6   8      221.91      199.10     14.07 o
   1   6   8      426.34      504.65     22.46 o
   2   6   8        6.35        7.63      3.87 o
   3   6   8      151.14      168.32     11.66 o
   4   6   8       91.24       84.74      8.23 o
   5   6   8       36.80       40.27      7.76 o
   6   6   8       95.99       71.04     10.23 o
   7   6   8       34.26       39.48      6.43 o
   8   6   8        0.65        3.12      3.39 o
   9   6   8        0.10        0.87      3.32 o
 -12   7   8        0.63        5.16      2.23 o
 -11   7   8        0.02        5.84      5.53 o
 -10   7   8        0.28       -3.26      3.26 o
  -9   7   8        0.40       -0.03      2.08 o
  -8   7   8       17.70        9.79      3.13 o
  -7   7   8        0.78        1.59      3.54 o
  -6   7   8       46.68       32.94      7.55 o
  -5   7   8        0.30       -0.04      4.32 o
  -4   7   8        0.00        1.88      6.11 o
  -3   7   8        2.26       12.68      5.30 o
  -2   7   8       28.85       54.51      7.29 o
  -1   7   8      121.37      113.73      8.58 o
   0   7   8       68.82       69.06      6.85 o
   1   7   8       44.68       58.91      6.62 o
   2   7   8        2.10        6.14      5.36 o
   3   7   8        1.93       -6.14      5.17 o
   4   7   8       12.69        9.79      6.06 o
   5   7   8       20.21       25.78      6.86 o
   6   7   8       30.70       24.27      5.64 o
   7   7   8        0.42        0.02      4.80 o
   8   7   8        2.57        6.96      3.27 o
   9   7   8        8.15        3.61      4.80 o
 -12   8   8        0.59        4.34      4.75 o
 -11   8   8        1.43       -6.84      6.78 o
 -10   8   8        2.63       -0.56      4.50 o
  -9   8   8        9.41       10.29      4.82 o
  -8   8   8        1.87       10.20      3.32 o
  -7   8   8        8.65        5.64      5.24 o
  -6   8   8       18.52       11.07      4.66 o
  -5   8   8       29.84       38.38      5.66 o
  -4   8   8       68.46       69.08      7.80 o
  -3   8   8        1.51        6.46      5.41 o
  -2   8   8        3.16        7.69      3.27 o
  -1   8   8       65.83       49.74      6.42 o
   0   8   8       55.80       44.85      5.57 o
   1   8   8       23.65       28.97      5.56 o
   2   8   8        8.53       23.07      6.16 o
   3   8   8        1.07        5.28      4.18 o
   4   8   8       21.95       26.20      5.03 o
   5   8   8       14.17       32.38      5.71 o
   6   8   8       21.11       32.10      8.64 o
   7   8   8       51.87       41.65      9.74 o
   8   8   8        6.79        7.39      4.09 o
   9   8   8        0.45        1.67      3.58 o
 -12   9   8        0.26       -0.87      2.91 o
 -11   9   8        0.47        9.44     10.04 o
 -10   9   8        2.14        8.31      7.10 o
  -9   9   8       13.58        3.70      2.77 o
  -8   9   8        3.75        4.91      3.44 o
  -7   9   8        7.07        4.33      2.78 o
  -6   9   8       27.59       22.83      5.20 o
  -5   9   8       20.32       17.80      4.66 o
  -4   9   8       15.57        8.31      4.16 o
  -3   9   8        4.62        3.12      3.30 o
  -2   9   8       32.56       35.65      5.90 o
  -1   9   8       25.64       30.63      6.75 o
   0   9   8        4.87        0.27      5.41 o
   1   9   8       61.88       62.11      7.58 o
   2   9   8        9.22       14.05      4.01 o
   3   9   8       41.29       54.89      7.54 o
   4   9   8       94.37      103.01     10.03 o
   5   9   8        0.65       -4.84      5.87 o
   6   9   8        4.57        9.75      5.22 o
   7   9   8        0.00        1.92      6.71 o
   8   9   8       25.94       19.74      6.04 o
   9   9   8        0.80        2.22      4.29 o
 -12  10   8        0.05        4.27      6.10 o
 -11  10   8        0.35       -1.59      4.48 o
 -10  10   8        0.68        3.98      4.19 o
  -9  10   8        2.17        3.76      5.31 o
  -8  10   8        0.75        0.09      4.57 o
  -7  10   8       27.66       17.10      5.67 o
  -6  10   8       10.30        7.62      5.80 o
  -5  10   8        0.00        5.14      4.26 o
  -4  10   8      141.79      165.32     12.90 o
  -3  10   8       46.14       38.05      5.17 o
  -2  10   8       73.30       64.02      7.70 o
  -1  10   8       98.04       93.96      9.30 o
   0  10   8       40.80       44.90      6.71 o
   1  10   8       64.64       70.88      8.46 o
   2  10   8        4.80       10.60      4.31 o
   3  10   8       40.18       47.10      7.23 o
   4  10   8       76.23       65.91      8.31 o
   5  10   8        1.47        8.63      5.27 o
   6  10   8        5.40        1.22      5.69 o
   7  10   8        0.41       -4.57      3.44 o
   8  10   8        4.69        2.76      2.81 o
   9  10   8        2.85       -0.62      2.84 o
 -12  11   8        0.92        2.39      3.36 o
 -11  11   8        0.15        3.66      4.08 o
 -10  11   8        1.15        1.71      5.15 o
  -9  11   8        5.99        3.69      2.30 o
  -8  11   8        4.26       11.56      4.33 o
  -7  11   8        0.01       10.97      4.13 o
  -6  11   8       22.07       12.87      5.28 o
  -5  11   8        4.24       15.54      3.83 o
  -4  11   8       39.02       29.39      6.23 o
  -3  11   8       10.65        9.75      4.28 o
  -2  11   8       11.23        6.68      4.59 o
  -1  11   8       31.87       20.80      8.08 o
   0  11   8       28.18       25.61      5.76 o
   1  11   8       30.02       25.36      6.08 o
   2  11   8        4.58        2.65      5.25 o
   3  11   8        2.00       10.62      5.75 o
   4  11   8       54.34       48.80      6.71 o
   5  11   8        4.13        3.91      4.65 o
   6  11   8        5.70       13.64      4.87 o
   7  11   8       12.09       11.36      5.41 o
   8  11   8       15.16        8.94      4.45 o
 -11  12   8        0.09        3.27      2.50 o
 -10  12   8        0.14        4.87      5.71 o
  -9  12   8        0.13        2.00      2.82 o
  -8  12   8        0.08        8.10      4.91 o
  -7  12   8        1.07        5.55      4.88 o
  -6  12   8       16.96       13.43      5.53 o
  -5  12   8        0.92        2.18      3.00 o
  -4  12   8       10.84       14.70      5.44 o
  -3  12   8        9.43       21.66      4.17 o
  -2  12   8      212.80      240.21     17.43 o
  -1  12   8       36.28       29.55      5.37 o
   0  12   8        0.07        7.72      7.67 o
   1  12   8        4.76       -2.40      4.69 o
   2  12   8       11.36       15.45      7.53 o
   3  12   8       30.05       31.96      7.55 o
   4  12   8        8.40        7.34      5.23 o
   5  12   8        0.66       10.02      5.84 o
   6  12   8       25.77       29.50      5.10 o
   7  12   8       15.09       11.51      3.75 o
   8  12   8        2.59       -0.40      3.07 o
 -11  13   8        0.24        3.84      2.18 o
 -10  13   8        0.29        0.43      2.32 o
  -9  13   8        0.79        3.95      3.50 o
  -8  13   8        4.71        8.41      3.67 o
  -7  13   8        0.99       -6.12      4.17 o
  -6  13   8        5.16        1.85      7.16 o
  -5  13   8        0.36        2.07      4.46 o
  -4  13   8        7.10        4.95      3.57 o
  -3  13   8        9.01       22.94      5.16 o
  -2  13   8       43.79       23.08      4.71 o
  -1  13   8       31.79       42.31      6.68 o
   0  13   8        0.33        1.70      5.23 o
   1  13   8       10.42       23.86      5.09 o
   2  13   8       61.51       73.74      7.80 o
   3  13   8       12.06       19.06      6.79 o
   4  13   8       21.89       29.16      6.41 o
   5  13   8        0.66       11.70      5.95 o
   6  13   8        4.05        4.99      4.29 o
   7  13   8       10.81        9.24      4.14 o
   8  13   8        0.18        3.64      3.57 o
 -11  14   8        0.19       -2.56      3.07 o
 -10  14   8        0.40        1.38      2.01 o
  -9  14   8        0.22        4.69      3.18 o
  -8  14   8        0.60        4.58      3.72 o
  -7  14   8        0.00        2.21      6.34 o
  -6  14   8        7.47        6.27      6.29 o
  -5  14   8       19.91       10.31      5.61 o
  -4  14   8        2.29        2.42      3.78 o
  -3  14   8       25.77        9.80      3.30 o
  -2  14   8       10.37       13.69      3.51 o
  -1  14   8       26.52       26.62      4.95 o
   0  14   8       28.20       33.29      5.58 o
   1  14   8       67.90       88.69      9.04 o
   2  14   8       40.06       38.62      6.22 o
   3  14   8       33.21       37.44     11.40 o
   4  14   8       37.63       42.01      8.52 o
   5  14   8        1.86        0.83      7.00 o
   6  14   8       16.87       18.63      4.27 o
   7  14   8        3.33        6.30      4.62 o
   8  14   8        7.81        8.77      3.68 o
 -11  15   8        0.01        8.24      7.89 o
 -10  15   8        0.91       -3.49      4.77 o
  -9  15   8        1.89        2.13      3.98 o
  -8  15   8        6.92        6.48      3.11 o
  -7  15   8        1.27        3.75      4.56 o
  -6  15   8        4.79       -0.11      2.99 o
  -5  15   8        0.39        4.02      4.81 o
  -4  15   8        4.36       10.10      5.37 o
  -3  15   8       17.70       19.65      7.70 o
  -2  15   8       28.57       36.94      5.17 o
  -1  15   8        2.41        6.57      4.19 o
   0  15   8       10.54        9.03      4.84 o
   1  15   8        2.26       -3.66      5.87 o
   2  15   8        4.68        6.66      5.98 o
   3  15   8        5.01        9.64      5.34 o
   4  15   8       24.97       26.23      5.94 o
   5  15   8        2.68       11.02      6.40 o
   6  15   8        4.99        5.16      4.73 o
   7  15   8        0.07        5.69      2.52 o
 -10  16   8        0.06        1.38      2.63 o
  -9  16   8        0.10        5.99      1.96 o
  -8  16   8        1.46       -0.87      3.09 o
  -7  16   8        0.60        1.00      4.55 o
  -6  16   8        0.00        6.33      5.52 o
  -5  16   8        6.62        9.54      4.52 o
  -4  16   8        0.29        0.45      3.21 o
  -3  16   8        0.61        3.45      4.65 o
  -2  16   8       10.92       23.43      5.40 o
  -1  16   8        3.99        4.20      4.53 o
   0  16   8       29.80       33.39      6.47 o
   1  16   8       26.36       14.91      4.76 o
   2  16   8       13.47       20.47      5.56 o
   3  16   8        0.17       11.24      5.08 o
   4  16   8        6.83        2.36      4.42 o
   5  16   8        2.75        4.80      4.37 o
   6  16   8        1.27       -0.63      3.49 o
   7  16   8        1.55        3.36      1.74 o
 -10  17   8        0.37        0.96      3.69 o
  -9  17   8        1.09        3.69      1.41 o
  -8  17   8        2.25        7.64      3.32 o
  -7  17   8        0.78        2.99      3.40 o
  -6  17   8        0.57        8.69      6.55 o
  -5  17   8        4.05        7.26      5.26 o
  -4  17   8        1.36       -0.27      3.03 o
  -3  17   8        1.81        3.87      3.97 o
  -2  17   8       10.98       13.54      4.52 o
  -1  17   8        4.88       10.62      4.27 o
   0  17   8       17.89       10.01      5.27 o
   1  17   8        0.05        4.75      4.89 o
   2  17   8        2.71       22.85      5.43 o
   3  17   8       14.06       12.94      4.11 o
   4  17   8        7.92        6.49      4.26 o
   5  17   8       10.04       10.20      2.97 o
   6  17   8        1.52        1.99      2.46 o
   7  17   8        1.64        1.47      2.26 o
 -10  18   8        0.23       -0.86      3.77 o
  -9  18   8        1.46        6.64      2.07 o
  -8  18   8        4.96        4.67      4.54 o
  -7  18   8        3.97        4.40      2.88 o
  -6  18   8        0.23        0.52      3.60 o
  -5  18   8        1.98       11.04      4.68 o
  -4  18   8        6.59        2.91      2.73 o
  -3  18   8        2.73        7.71      3.65 o
  -2  18   8        5.23       13.51      4.32 o
  -1  18   8        2.86        6.27      4.24 o
   0  18   8        0.02        9.28      4.49 o
   1  18   8        4.53        3.35      4.01 o
   2  18   8        7.73        7.71      6.07 o
   3  18   8        0.01        6.45      4.53 o
   4  18   8        0.02        0.32      5.35 o
   5  18   8        0.28        5.41      3.21 o
   6  18   8        0.07        0.24      2.75 o
  -9  19   8        0.22       -1.00      3.06 o
  -8  19   8        0.05       -1.44      2.42 o
  -7  19   8        0.01        2.50      4.38 o
  -6  19   8        0.03       -1.16      3.77 o
  -5  19   8        0.90        1.52      3.27 o
  -4  19   8        0.04        6.34      4.76 o
  -3  19   8        5.34        3.51      2.61 o
  -2  19   8        2.98        4.97      2.98 o
  -1  19   8        0.00        8.85      5.69 o
   0  19   8        1.44       -0.02      4.08 o
   1  19   8        1.47       10.87      3.38 o
   2  19   8       25.70       13.37      3.58 o
   3  19   8        6.69        5.26      4.02 o
   4  19   8        2.34        1.93      2.96 o
   5  19   8        0.39        2.90      2.50 o
   6  19   8        1.11       -0.94      2.67 o
  -9  20   8        0.24        4.75      2.60 o
  -8  20   8        0.20        0.68      2.66 o
  -7  20   8        0.00       -5.35      3.10 o
  -6  20   8        0.61        2.03      3.77 o
  -5  20   8        3.11        9.79      6.65 o
  -4  20   8        0.87        5.15      6.23 o
  -3  20   8        0.68        7.96      4.59 o
  -2  20   8        3.33        5.68      3.25 o
  -1  20   8        1.42        0.38      2.46 o
   0  20   8        0.29        5.68      4.44 o
   1  20   8        0.24        3.30      3.64 o
   2  20   8        1.70        2.84      3.37 o
   3  20   8        2.09        1.38      2.88 o
   4  20   8        0.07        2.58      2.59 o
   5  20   8        0.08        2.73      1.69 o
  -8  21   8        0.65        2.44      1.31 o
  -7  21   8        1.18        0.64      2.69 o
  -6  21   8        0.66        5.99      4.63 o
  -5  21   8        1.37       -0.03      3.71 o
  -4  21   8        8.95        2.85      3.95 o
  -3  21   8        0.02        2.71      3.50 o
  -2  21   8        2.95        0.08      4.10 o
  -1  21   8        1.06        5.09      4.55 o
   0  21   8        0.56        6.09      2.95 o
   1  21   8        0.30       10.37      4.37 o
   2  21   8        4.51        3.22      2.49 o
   3  21   8        0.29        2.88      3.06 o
   4  21   8        0.09        0.17      2.90 o
   5  21   8        0.07        0.09      1.84 o
  -7  22   8        0.00       -1.41      2.37 o
  -6  22   8        0.52        1.68      2.88 o
  -5  22   8        0.59       -1.43      3.44 o
  -4  22   8        1.60        1.49      3.01 o
  -3  22   8        0.13        1.07      3.52 o
  -2  22   8        2.50        6.29      3.16 o
  -1  22   8        2.92        9.52      4.01 o
   0  22   8        0.01        2.78      2.57 o
   1  22   8        0.00       -1.76      2.27 o
   2  22   8        0.09        5.04      2.77 o
   3  22   8        0.19        0.98      3.10 o
   4  22   8        0.27        0.19      1.74 o
  -7  23   8        0.18        0.71      1.70 o
  -6  23   8        0.35        0.44      2.22 o
  -5  23   8        1.66        0.32      2.88 o
  -4  23   8        1.73        3.71      3.60 o
  -3  23   8        2.24        0.44      2.48 o
  -2  23   8        0.12       -1.44      2.31 o
  -1  23   8        0.20        1.24      1.94 o
   0  23   8        4.18        4.61      1.93 o
   1  23   8        0.00        0.00      1.76 o
   2  23   8        0.42       -1.05      1.81 o
   3  23   8        1.00        3.43      2.31 o
  -6  24   8        0.24        1.04      1.67 o
  -5  24   8        0.01        1.74      2.23 o
  -4  24   8        0.02        3.92      2.80 o
  -3  24   8        0.48       -0.28      1.56 o
  -2  24   8        0.69       -1.56      1.78 o
  -1  24   8        0.56        3.99      4.10 o
   0  24   8        0.44        1.98      1.92 o
   1  24   8        1.45        0.40      1.75 o
   2  24   8        0.01        1.58      1.64 o
  -5  25   8        0.19        3.15      1.75 o
  -4  25   8        0.45       -1.79      1.76 o
  -3  25   8        0.08        3.03      1.72 o
  -2  25   8        0.05        1.27      2.01 o
  -1  25   8        0.20        1.12      1.87 o
   0  25   8        0.94        1.10      1.64 o
   1  25   8        0.04        1.05      2.39 o
  -2  26   8        0.06        0.93      1.80 o
  -1  26   8        0.59        2.73      1.26 o
 -12   1   9        0.01        0.99      3.62 o
 -11   1   9        2.30       -1.40      5.08 o
 -10   1   9        0.00        1.65      2.72 o
  -9   1   9        0.35        4.75      2.48 o
  -8   1   9       15.30        7.47      5.47 o
  -7   1   9       78.93      112.74     13.45 o
  -6   1   9       83.82       88.14      9.26 o
  -5   1   9        0.69       11.77      5.96 o
  -4   1   9       11.32       28.19      5.62 o
  -3   1   9       39.30       28.42      5.45 o
  -2   1   9        9.00       14.21      5.28 o
  -1   1   9       71.05       73.06      7.35 o
   0   1   9       26.52       16.50      7.55 o
   1   1   9       17.08        6.53      4.99 o
   2   1   9      364.95      497.11     28.97 o
   3   1   9       32.89       45.06      7.91 o
   4   1   9      234.27      253.19     25.22 o
   5   1   9       24.01       27.99      6.27 o
   6   1   9        6.00       26.74      7.32 o
   7   1   9       61.74       50.99      7.62 o
   8   1   9       73.81       57.58      7.81 o
   9   1   9        3.87        9.87      4.55 o
 -12   2   9        0.01       -2.35      5.34 o
 -11   2   9        0.50       -5.97      4.63 o
 -10   2   9        9.71       14.88      5.73 o
  -9   2   9        0.03        5.91      2.65 o
  -8   2   9        9.33       16.83      5.95 o
  -7   2   9       18.28       42.85      6.87 o
  -6   2   9        0.03       13.43      4.91 o
  -5   2   9       26.96       34.56      6.25 o
  -4   2   9      322.45      339.37     19.52 o
  -3   2   9      399.89      442.66     25.31 o
  -2   2   9       36.68       20.95      6.07 o
  -1   2   9       17.86       33.20      6.23 o
   0   2   9       15.41       15.80      4.23 o
   1   2   9      119.38      123.26     10.69 o
   2   2   9      132.62      108.04     14.03 o
   3   2   9      144.97      140.65     12.66 o
   4   2   9        9.12       16.56     12.04 o
   5   2   9      109.30      137.27     17.44 o
   6   2   9       20.12       20.82      8.86 o
   7   2   9        1.34        3.16      3.92 o
   8   2   9        4.34        4.91      5.41 o
   9   2   9        1.09        7.99      4.02 o
 -12   3   9        0.23       -3.93      5.09 o
 -11   3   9        0.42        0.27      3.11 o
 -10   3   9        1.73        4.34      4.65 o
  -9   3   9        0.87        2.70      2.69 o
  -8   3   9       15.78       25.31      6.70 o
  -7   3   9        7.61       13.83      3.51 o
  -6   3   9       30.17       18.16      4.23 o
  -5   3   9       67.15      105.07     10.34 o
  -4   3   9       37.80       23.52      7.01 o
  -3   3   9      325.37      380.20     30.39 o
  -2   3   9       11.58       13.80      4.20 o
  -1   3   9       62.93       76.27      7.54 o
   0   3   9       26.33       32.67      5.00 o
   1   3   9       48.77       42.56      6.49 o
   2   3   9      179.45      189.21     13.58 o
   3   3   9        2.21        2.32      5.28 o
   4   3   9      129.38      140.64     14.24 o
   5   3   9        3.28        2.97      5.80 o
   6   3   9        1.10        7.64      5.57 o
   7   3   9       18.38       22.42      4.88 o
   8   3   9        0.18        7.98      5.86 o
   9   3   9        2.37       10.82      3.88 o
 -12   4   9        0.02        6.90      4.02 o
 -11   4   9        1.25       -1.44     10.42 o
 -10   4   9       10.28        4.38      1.97 o
  -9   4   9        1.01        1.01      3.26 o
  -8   4   9        0.26        7.32      4.29 o
  -7   4   9        9.52       14.44      5.05 o
  -6   4   9        1.08        7.22      3.49 o
  -5   4   9        6.68       10.18      5.23 o
  -4   4   9        0.03        7.63      3.45 o
  -3   4   9      307.00      427.68     25.20 o
  -2   4   9        0.78       14.07      3.89 o
  -1   4   9       24.16       12.75      4.23 o
   0   4   9        6.59        4.89      5.64 o
   1   4   9       48.30       61.67      7.43 o
   2   4   9       38.01       42.93      6.04 o
   3   4   9      106.72       91.78      9.46 o
   4   4   9      102.02       86.14      9.44 o
   5   4   9       55.76       50.17      7.03 o
   6   4   9       20.34       25.31      4.38 o
   7   4   9        1.84        6.22      5.73 o
   8   4   9        0.56        2.21      4.07 o
   9   4   9        0.15        6.53      4.10 o
 -12   5   9        0.23        4.62     12.31 o
 -11   5   9        0.04        5.68      2.39 o
 -10   5   9        0.03        1.84      2.95 o
  -9   5   9       18.65       13.60      3.89 o
  -8   5   9        9.35        9.33      4.46 o
  -7   5   9       15.24       14.76      5.81 o
  -6   5   9        0.14        5.63      3.77 o
  -5   5   9       70.07       50.20      6.56 o
  -4   5   9       18.58       13.90      3.83 o
  -3   5   9      328.03      367.57     18.54 o
  -2   5   9       16.49        9.08      3.36 o
  -1   5   9        4.35       17.33      5.29 o
   0   5   9       41.43       30.47      4.70 o
   1   5   9       12.23       20.26      6.10 o
   2   5   9        1.25       11.46      7.69 o
   3   5   9        6.88        5.40      4.84 o
   4   5   9        7.23        3.07      7.28 o
   5   5   9        0.51        7.06      4.90 o
   6   5   9        0.05        9.03      6.88 o
   7   5   9        5.32        3.99      4.01 o
   8   5   9       14.93       11.18      4.35 o
   9   5   9        0.25        0.73      4.65 o
 -12   6   9        0.14      -10.08      6.75 o
 -11   6   9        0.94        4.20      2.52 o
 -10   6   9        2.31        1.95      2.29 o
  -9   6   9        7.88        6.06      2.84 o
  -8   6   9       15.27        6.50      4.04 o
  -7   6   9        1.74        5.21      3.61 o
  -6   6   9       10.61       19.32      4.91 o
  -5   6   9        1.93        0.22      4.12 o
  -4   6   9      131.64      104.53     10.73 o
  -3   6   9       14.46       18.86      4.75 o
  -2   6   9        0.05        4.67      4.43 o
  -1   6   9        6.32        4.60      3.89 o
   0   6   9       74.38       72.95      7.98 o
   1   6   9        6.28       -1.99      5.36 o
   2   6   9       10.81       11.41      4.58 o
   3   6   9       60.92       67.43      7.10 o
   4   6   9        0.01       11.11      6.64 o
   5   6   9        5.34       -3.10      4.85 o
   6   6   9       46.56       54.10      8.08 o
   7   6   9        5.22        0.14      3.67 o
   8   6   9        1.04        2.03      3.55 o
 -12   7   9        0.17        1.10      3.72 o
 -11   7   9        0.05        1.10      6.64 o
 -10   7   9        1.81       -0.97      4.05 o
  -9   7   9        1.27        0.29      1.72 o
  -8   7   9       23.85       20.76      5.17 o
  -7   7   9       29.20       20.83      6.07 o
  -6   7   9       17.06       28.92      4.78 o
  -5   7   9      244.02      214.46     15.83 o
  -4   7   9        1.39        5.62      5.44 o
  -3   7   9       99.67       91.11     10.69 o
  -2   7   9      118.96      151.86     11.49 o
  -1   7   9       47.19       49.47      5.61 o
   0   7   9       30.27       25.57      5.80 o
   1   7   9       36.33       28.39      5.82 o
   2   7   9       12.00       17.80      4.50 o
   3   7   9       15.71       21.05      5.59 o
   4   7   9       18.52       25.59      5.73 o
   5   7   9        1.08       -0.78      5.29 o
   6   7   9        0.09        7.00      5.89 o
   7   7   9       11.25       14.61      4.21 o
   8   7   9        2.64        4.16      2.20 o
 -12   8   9        0.03       -1.67      4.02 o
 -11   8   9        0.01       -1.41      3.44 o
 -10   8   9        0.63        2.37      4.12 o
  -9   8   9        0.77       -2.07      3.08 o
  -8   8   9        3.34        7.19      3.85 o
  -7   8   9        0.00       11.00      3.38 o
  -6   8   9       18.67       19.91      4.55 o
  -5   8   9        0.15        7.02      5.70 o
  -4   8   9      129.88      150.20     12.52 o
  -3   8   9      144.26      170.89     12.15 o
  -2   8   9       84.45       68.48      7.42 o
  -1   8   9        0.93       11.70      5.90 o
   0   8   9        5.07        9.18      4.33 o
   1   8   9        7.49       12.88      7.20 o
   2   8   9       44.75       39.74      6.13 o
   3   8   9       42.49       43.24      5.90 o
   4   8   9       16.44       20.72      6.50 o
   5   8   9       32.76       37.73      7.26 o
   6   8   9        0.10        8.42      4.04 o
   7   8   9        1.69        2.11      3.17 o
   8   8   9        0.63        4.08      3.77 o
 -12   9   9        0.00       10.47      4.75 o
 -11   9   9        0.46        4.20      4.06 o
 -10   9   9        0.74        6.27      4.60 o
  -9   9   9        0.01        3.87      3.16 o
  -8   9   9        0.00        0.99      3.31 o
  -7   9   9        5.90       11.53      4.83 o
  -6   9   9        5.10        4.24      4.39 o
  -5   9   9       30.92       29.83      5.55 o
  -4   9   9        3.31        4.57      4.38 o
  -3   9   9        0.14        4.22      3.99 o
  -2   9   9        4.39        2.23      2.81 o
  -1   9   9        9.59       15.47      5.93 o
   0   9   9       16.05       11.15      5.23 o
   1   9   9       71.91       63.41      7.66 o
   2   9   9       20.19       11.27      4.62 o
   3   9   9        0.79        6.29      5.35 o
   4   9   9        0.49        4.94      5.61 o
   5   9   9        1.19       11.81      5.04 o
   6   9   9        1.00       -2.95      4.56 o
   7   9   9        1.73       -5.72      5.57 o
   8   9   9        3.43        5.52      3.16 o
 -12  10   9        1.05       -1.16      3.54 o
 -11  10   9        0.77        7.22      3.38 o
 -10  10   9        4.67        1.99      6.94 o
  -9  10   9        3.32       12.10      2.90 o
  -8  10   9        2.05        2.84      4.81 o
  -7  10   9        0.04        1.97      2.82 o
  -6  10   9        0.01        3.70      3.34 o
  -5  10   9       10.43       11.02      5.98 o
  -4  10   9        3.86        5.45      6.09 o
  -2  10   9       66.74       46.01      6.12 o
  -1  10   9       35.89       64.34      8.07 o
   0  10   9        2.93        9.16      5.51 o
   1  10   9       36.12       37.63      6.17 o
   2  10   9       53.52       52.48      6.79 o
   3  10   9        1.84        0.99      5.25 o
   4  10   9        0.04       13.50      7.22 o
   5  10   9       22.47       14.81      4.99 o
   6  10   9       37.14       30.59      5.37 o
   7  10   9       12.49       17.67      3.70 o
   8  10   9        0.13        5.27      3.36 o
 -11  11   9        0.59        6.46      4.38 o
 -10  11   9        0.23       -1.30      2.87 o
  -9  11   9        0.02        5.40      5.10 o
  -8  11   9        3.79        6.46      6.19 o
  -7  11   9        4.95        2.33      3.64 o
  -6  11   9       20.08       16.81      6.49 o
  -5  11   9        1.75        5.10      3.86 o
  -4  11   9       14.48       19.06      5.09 o
  -3  11   9        3.71        6.39      6.05 o
  -2  11   9      103.85       84.86      8.35 o
  -1  11   9        5.11       11.40      4.17 o
   0  11   9        9.05        9.38      4.21 o
   1  11   9        0.65        3.68      6.26 o
   2  11   9       11.40        9.33      4.09 o
   3  11   9       11.48        6.63      8.03 o
   4  11   9        6.61        7.38      5.09 o
   5  11   9        0.48       11.53      5.39 o
   6  11   9        0.53        9.39      4.88 o
   7  11   9        0.16       -1.22      3.47 o
   8  11   9        4.67        5.23      2.41 o
 -11  12   9        0.02        0.54      3.37 o
 -10  12   9        0.91        4.94      5.78 o
  -9  12   9        1.52        1.82      2.37 o
  -8  12   9        1.51        4.53      3.51 o
  -7  12   9        0.50        2.81      4.93 o
  -6  12   9       15.71       19.39      6.93 o
  -5  12   9        7.00        8.60      3.71 o
  -4  12   9        4.73        6.33      5.21 o
  -3  12   9        1.46        1.08      4.35 o
  -2  12   9        5.19       11.20      6.43 o
  -1  12   9       35.00       37.19      6.51 o
   0  12   9       71.67       92.51      9.38 o
   1  12   9        0.02        0.41      5.88 o
   2  12   9       11.46       15.32      5.16 o
   3  12   9       48.92       47.76      6.99 o
   4  12   9        2.38       -4.69      5.59 o
   5  12   9        2.59        8.74      4.51 o
   6  12   9        8.11        9.87      3.74 o
   7  12   9       12.67       12.45      2.76 o
 -11  13   9        0.21       -2.22      3.33 o
 -10  13   9        0.44       -1.65      2.73 o
  -9  13   9        1.02        1.15      2.10 o
  -8  13   9        1.42        1.59      3.49 o
  -7  13   9        0.31       -1.00      4.25 o
  -6  13   9        3.95        6.62      4.00 o
  -5  13   9        5.94        9.46      5.38 o
  -4  13   9        0.15        4.16      2.75 o
  -3  13   9       13.18       19.63      4.70 o
  -2  13   9       10.31       10.21      3.83 o
  -1  13   9       43.49       33.90      6.87 o
   0  13   9        5.81       17.03      6.70 o
   1  13   9        7.29        6.75      4.78 o
   2  13   9       51.49       67.02      8.96 o
   3  13   9       12.02       17.76      4.63 o
   4  13   9       64.15       57.94      8.54 o
   5  13   9        7.34       16.12      4.20 o
   6  13   9        2.17        2.58      4.05 o
   7  13   9        8.56        6.79      2.56 o
 -11  14   9        0.60        2.49      2.84 o
 -10  14   9        0.58        6.15      2.25 o
  -9  14   9        1.36        4.38      2.10 o
  -8  14   9        1.39        8.26      5.35 o
  -7  14   9        0.46        5.49      4.29 o
  -6  14   9        8.01       10.94      4.49 o
  -5  14   9        0.09        7.68      6.68 o
  -4  14   9        1.30       12.89      3.86 o
  -3  14   9        1.34        4.34      4.64 o
  -2  14   9        0.92        2.43      4.84 o
  -1  14   9       49.09       65.83      7.64 o
   0  14   9        1.27        1.99      4.69 o
   1  14   9        4.39       -5.41      5.44 o
   2  14   9        5.50       15.02      7.22 o
   3  14   9        5.18        8.40      6.04 o
   4  14   9        5.00        6.40      4.42 o
   5  14   9        8.05       14.83      3.87 o
   6  14   9        2.69        3.77      2.94 o
   7  14   9        0.25       -2.15      3.25 o
 -10  15   9        0.02       10.26      5.01 o
  -9  15   9        0.17       -0.38      1.57 o
  -8  15   9        0.00        1.80      4.08 o
  -7  15   9        0.83        0.49      4.53 o
  -6  15   9        0.37       -2.10      5.61 o
  -5  15   9       10.34        9.99      6.14 o
  -4  15   9        3.77        5.21      4.85 o
  -3  15   9        1.88       16.25      6.52 o
  -2  15   9       12.08       10.44      6.29 o
  -1  15   9       29.01       25.85      5.57 o
   0  15   9        0.13        3.92      4.15 o
   1  15   9        1.57       13.74      6.66 o
   2  15   9       27.70       24.00      8.63 o
   3  15   9        3.39       14.99      5.63 o
   4  15   9        8.14       10.03      5.05 o
   5  15   9        3.96        4.74      3.36 o
   6  15   9        3.78        2.52      3.43 o
   7  15   9        3.90        4.40      2.13 o
 -10  16   9        1.34        3.62      2.01 o
  -9  16   9        4.05        0.83      2.07 o
  -8  16   9        3.58       -1.10      2.90 o
  -7  16   9        0.00        3.25      4.04 o
  -6  16   9        1.21       -6.38      5.32 o
  -5  16   9        0.10        4.18      5.16 o
  -4  16   9        6.68       11.26      4.54 o
  -3  16   9        0.42        4.80      4.71 o
  -2  16   9       20.79       15.39      3.97 o
  -1  16   9        0.55        0.15      3.32 o
   0  16   9        1.72        1.71      3.97 o
   1  16   9       25.23       22.72      5.80 o
   2  16   9        0.84       -1.77      4.51 o
   3  16   9        0.00        2.21      3.55 o
   4  16   9        7.33       15.71      5.92 o
   5  16   9        4.53        1.73      3.40 o
   6  16   9        5.22        3.60      2.37 o
 -10  17   9        0.69        0.43      2.09 o
  -9  17   9        0.33        6.95      4.76 o
  -8  17   9        1.79        3.90      3.90 o
  -7  17   9        0.11       13.87      8.04 o
  -6  17   9        0.03        6.62      4.97 o
  -5  17   9        0.88        8.02      3.91 o
  -4  17   9        0.37        2.04      2.67 o
  -3  17   9        1.27        2.60      2.88 o
  -2  17   9        0.11        3.24      4.11 o
  -1  17   9        2.54        1.73      3.31 o
   0  17   9        0.02        6.92      4.66 o
   1  17   9       59.74       56.51      6.85 o
   2  17   9        5.33        8.07      4.91 o
   3  17   9       10.53       15.78      3.91 o
   4  17   9        0.69        5.03      3.61 o
   5  17   9        0.08        3.93      3.35 o
   6  17   9        3.26        4.06      2.34 o
  -9  18   9        1.59        1.45      1.81 o
  -8  18   9        0.10        0.52      1.92 o
  -7  18   9        0.19        8.65      3.19 o
  -6  18   9        1.05        5.48      3.44 o
  -5  18   9        0.19        4.68      4.52 o
  -4  18   9        0.94        1.53      4.56 o
  -3  18   9        0.94        2.09      3.29 o
  -2  18   9        0.50       -0.18      3.11 o
  -1  18   9        0.27        8.80      4.70 o
   0  18   9        0.21        0.00      4.10 o
   1  18   9        0.92        3.79      4.61 o
   2  18   9        2.46        0.69      3.91 o
   3  18   9        0.34        4.11      3.93 o
   4  18   9        0.02        9.20      6.01 o
   5  18   9        0.51        1.53      1.93 o
  -9  19   9        0.03        0.44      1.37 o
  -8  19   9        0.13       -0.06      4.07 o
  -7  19   9        1.39        7.03      2.52 o
  -6  19   9        0.29        1.33      3.03 o
  -5  19   9        3.69       -1.23      5.15 o
  -4  19   9        0.49        6.63      5.45 o
  -3  19   9        1.20        2.94      3.12 o
  -2  19   9        0.02        3.47      4.13 o
  -1  19   9        0.02        2.33      4.35 o
   0  19   9        0.03        2.46      3.56 o
   1  19   9        5.44        6.04      3.16 o
   2  19   9        0.47        3.05      2.98 o
   3  19   9        0.00        9.50      2.58 o
   4  19   9        3.61        4.76      2.56 o
   5  19   9        0.72        0.16      2.97 o
  -8  20   9        1.06       -0.82      1.91 o
  -7  20   9        0.50       -0.72      2.58 o
  -6  20   9        1.02       10.75      6.51 o
  -5  20   9        0.29        3.80      4.03 o
  -4  20   9        1.23        5.42      4.75 o
  -3  20   9        0.01        3.73      4.00 o
  -2  20   9        0.55        2.74      2.18 o
  -1  20   9        1.00        4.02      2.92 o
   0  20   9        0.01        2.18      2.36 o
   1  20   9        2.17        2.75      2.69 o
   2  20   9        0.24        1.50      3.17 o
   3  20   9        1.27        4.70      2.34 o
   4  20   9        0.71        5.14      2.08 o
  -8  21   9        0.16        7.70      4.91 o
  -7  21   9        0.01        2.91      2.17 o
  -6  21   9        0.01       -0.37      3.29 o
  -5  21   9        2.06        5.29      3.81 o
  -4  21   9        0.40        0.44      3.92 o
  -3  21   9        0.86       -0.98      3.42 o
  -2  21   9        0.03        2.52      3.27 o
  -1  21   9        1.53        5.29      3.61 o
   0  21   9        1.58        1.97      2.91 o
   1  21   9        0.16        7.80      3.25 o
   2  21   9        3.43        3.84      2.62 o
   3  21   9        0.47        1.89      2.34 o
   4  21   9        1.10        3.91      2.08 o
  -7  22   9        0.11        2.52      2.26 o
  -6  22   9        0.31        1.73      2.18 o
  -5  22   9        0.32        3.78      2.59 o
  -4  22   9        0.17        0.56      3.14 o
  -3  22   9        0.09       -1.22      3.37 o
  -2  22   9        2.79        4.39      2.86 o
  -1  22   9        0.02        2.35      2.68 o
   0  22   9        3.10        2.48      2.16 o
   1  22   9        1.94       -0.17      1.57 o
   2  22   9        1.71       -1.29      1.91 o
   3  22   9        1.71        2.68      1.96 o
  -6  23   9        0.15        4.22      5.74 o
  -5  23   9        0.02        4.41      2.53 o
  -4  23   9        0.23        5.04      5.36 o
  -3  23   9        0.00        0.38      2.00 o
  -2  23   9        0.03        1.13      2.36 o
  -1  23   9        0.66        0.80      1.53 o
   0  23   9        1.73        3.59      2.03 o
   1  23   9        0.83        3.91      1.76 o
   2  23   9        0.27        1.80      1.61 o
  -5  24   9        0.16       -2.39      1.89 o
  -4  24   9        0.07        1.69      1.66 o
  -3  24   9        0.09        2.77      2.30 o
  -2  24   9        0.37       -1.44      2.12 o
  -1  24   9        1.26        1.00      1.55 o
   0  24   9        0.40        2.85      1.25 o
   1  24   9        0.76        1.58      1.53 o
  -3  25   9        0.15        2.38      1.82 o
  -2  25   9        0.02        1.94      1.90 o
  -1  25   9        0.01        0.84      1.34 o
 -12   0  10        0.85        1.50      3.78 o
 -11   0  10        1.23       -5.84      7.69 o
 -10   0  10        1.89        1.41      4.30 o
  -9   0  10        1.51        0.49      6.83 o
  -8   0  10       13.27       20.64      6.79 o
  -7   0  10      143.45      104.58     19.84 o
  -6   0  10      192.57      232.71     39.90 o
  -5   0  10        0.02        0.63     11.98 o
  -4   0  10      161.77      204.48     52.41 o
  -3   0  10      108.17      138.45     25.57 o
  -2   0  10      249.34      243.53     21.46 o
  -1   0  10       38.47       53.94     23.16 o
   0   0  10       75.61       83.96     15.66 o
   1   0  10       26.92       38.52     15.65 o
   2   0  10      203.06      187.86     26.18 o
   3   0  10       17.22       26.84      8.79 o
   4   0  10        0.01        2.30      7.13 o
   5   0  10        3.95        8.80      6.93 o
   6   0  10        2.75        1.57      5.80 o
   7   0  10       24.95       16.25      5.74 o
   8   0  10       10.66       11.51      5.37 o
 -12   1  10        0.07       10.89      4.64 o
 -11   1  10        0.00        0.77      4.32 o
 -10   1  10        0.16        3.04      6.13 o
  -9   1  10        0.43        0.20      3.79 o
  -8   1  10        2.55        3.30      4.75 o
  -7   1  10        0.15       14.15     12.72 o
  -6   1  10       10.59       12.58      6.94 o
  -5   1  10        1.38        3.48      2.98 o
  -4   1  10       88.57       51.24      8.45 o
  -3   1  10       57.36       46.88      8.59 o
  -2   1  10       15.49       12.50      8.08 o
  -1   1  10       18.02       13.36      5.81 o
   0   1  10      135.23      143.89     13.00 o
   1   1  10       53.56       66.28      8.97 o
   2   1  10       15.42       20.08      6.99 o
   3   1  10        3.33       -5.83      7.19 o
   4   1  10        0.01        1.53      6.21 o
   5   1  10        0.37        6.46      5.34 o
   6   1  10        4.16       14.44      8.62 o
   7   1  10        7.61       13.87      4.07 o
   8   1  10        1.31        2.81      2.97 o
 -12   2  10        0.17       -3.87      5.98 o
 -11   2  10        0.02        3.15      2.26 o
 -10   2  10        0.27        6.39      2.93 o
  -9   2  10        0.03       -0.06      2.47 o
  -8   2  10        0.33        2.82      4.00 o
  -7   2  10        4.72        5.33      5.04 o
  -6   2  10        0.33        9.89      6.38 o
  -5   2  10       22.42       11.93      5.92 o
  -4   2  10       26.87       39.73     13.52 o
  -3   2  10       23.86       13.89      5.89 o
  -1   2  10       39.69       31.63      5.91 o
   0   2  10       74.65      101.57     10.91 o
   1   2  10       70.35       84.70      8.56 o
   2   2  10       36.96       41.10      7.24 o
   3   2  10       30.43       25.92     12.21 o
   4   2  10        8.80       13.81      6.44 o
   5   2  10        2.27       12.25      6.65 o
   6   2  10        0.08       -2.46      4.09 o
   7   2  10       11.78       17.60      6.01 o
   8   2  10        4.59        1.45      3.60 o
 -12   3  10        0.01       -5.00      6.00 o
 -11   3  10        1.91       16.80      7.41 o
 -10   3  10        3.34        3.86      7.19 o
  -9   3  10        0.46        4.27      3.64 o
  -8   3  10        4.92        7.61      3.92 o
  -7   3  10        2.20        4.45      4.87 o
  -6   3  10        1.06        6.68      3.32 o
  -5   3  10       11.55       22.91      6.22 o
  -4   3  10      261.37      228.89     19.07 o
  -3   3  10      184.83      201.45     12.66 o
  -2   3  10        2.75        4.59      4.09 o
  -1   3  10        0.70        8.74      6.01 o
   0   3  10      141.73      175.15     12.74 o
   1   3  10        6.18       18.13      5.50 o
   2   3  10       60.71       74.92      8.31 o
   3   3  10       45.69       41.46      6.21 o
   4   3  10        0.14       10.62      5.68 o
   5   3  10        0.81       19.07      6.21 o
   6   3  10       23.05       33.61      6.46 o
   7   3  10       14.45       13.47      3.54 o
   8   3  10       12.79        6.51      3.10 o
 -12   4  10        0.10       -0.66      5.89 o
 -11   4  10        0.69        2.03      8.13 o
 -10   4  10        0.96        6.58      3.16 o
  -9   4  10        0.99        3.72      2.45 o
  -8   4  10        4.07        3.90      3.87 o
  -7   4  10       19.35       15.42      3.77 o
  -6   4  10       27.79       24.91      7.76 o
  -5   4  10       34.71       11.68      4.41 o
  -4   4  10       16.24       16.76     12.53 o
  -3   4  10        5.28       11.12      5.32 o
  -2   4  10       16.44       18.55      6.20 o
  -1   4  10        0.74        8.26      5.72 o
   0   4  10        0.52        7.52      4.96 o
   1   4  10       19.77       14.49      5.48 o
   2   4  10       36.25       43.68      6.35 o
   3   4  10        0.92       -1.91      6.44 o
   4   4  10       10.88       15.00      4.98 o
   5   4  10        2.47       -0.68      5.72 o
   6   4  10        0.44        6.59      6.62 o
   7   4  10        0.81        8.19      3.72 o
   8   4  10        0.12        5.13      3.92 o
 -12   5  10        0.01        8.80      7.67 o
 -11   5  10        2.63       11.49      5.93 o
 -10   5  10        0.72       -1.98      8.46 o
  -9   5  10        0.11        0.48      1.57 o
  -8   5  10        1.46       11.11      5.57 o
  -7   5  10        1.46        1.94      4.14 o
  -6   5  10        0.00        3.47      3.02 o
  -5   5  10        5.17        6.42      5.31 o
  -4   5  10        2.34       24.67      7.19 o
  -3   5  10       74.38      103.91      9.71 o
  -2   5  10       21.00       39.30      5.49 o
  -1   5  10       24.28       28.54      6.17 o
   0   5  10        5.81       19.17      5.55 o
   1   5  10       56.94       79.84      7.95 o
   2   5  10       10.00       24.72      6.76 o
   3   5  10       95.68      110.76     11.06 o
   4   5  10       19.90       29.40      6.07 o
   5   5  10        0.72        3.90      4.82 o
   6   5  10       30.57       34.75      5.30 o
   7   5  10        0.18       -3.09      4.14 o
   8   5  10       13.26        9.59      2.78 o
 -12   6  10        0.05       -4.89      6.16 o
 -11   6  10        0.61       -2.47      6.48 o
 -10   6  10        0.73        8.17      4.67 o
  -9   6  10        0.07        5.09      2.87 o
  -8   6  10        8.99       11.40      4.67 o
  -7   6  10       37.44       17.41      4.80 o
  -6   6  10       45.61       38.61      5.59 o
  -5   6  10        3.98        4.15      5.57 o
  -4   6  10       22.61       38.50      8.47 o
  -2   6  10       30.18       15.59      4.22 o
  -1   6  10        0.84        8.05      5.07 o
   0   6  10       11.01       22.08      5.65 o
   1   6  10       80.25       92.24      8.75 o
   2   6  10      104.91       99.93      9.99 o
   3   6  10        1.82       10.48      4.95 o
   4   6  10        0.46        6.09      4.74 o
   5   6  10       20.54       13.74      6.18 o
   6   6  10        1.07       11.63      6.33 o
   7   6  10        0.28        6.05      3.49 o
   8   6  10        0.29        2.54      2.35 o
 -12   7  10        0.05       -1.68      5.98 o
 -11   7  10        1.00        5.85     10.77 o
 -10   7  10        0.00        4.89      5.04 o
  -9   7  10        1.63        5.00      2.56 o
  -8   7  10        7.48        9.65      4.07 o
  -7   7  10        6.28        8.67      3.98 o
  -6   7  10        0.16        5.83      5.37 o
  -5   7  10       12.41       16.71      5.36 o
  -4   7  10      194.25      199.29     15.03 o
  -3   7  10        3.90       16.18      4.97 o
  -2   7  10        2.86        2.60      3.12 o
  -1   7  10        0.04       12.37      5.25 o
   0   7  10        8.68        6.70      5.44 o
   1   7  10      104.33      122.49     10.50 o
   2   7  10        6.56        0.73      5.30 o
   3   7  10        7.76        2.81      4.97 o
   4   7  10        0.21        1.92      6.93 o
   5   7  10       23.59       21.77      5.15 o
   6   7  10        2.46        5.09      3.48 o
   7   7  10        3.55        8.93      4.83 o
   8   7  10        0.82        2.41      4.35 o
 -12   8  10        0.09       12.26      7.64 o
 -11   8  10        1.18        2.97      3.10 o
 -10   8  10        0.13        2.60      1.92 o
  -9   8  10        6.34        8.63      3.25 o
  -8   8  10        5.65        8.31      3.25 o
  -7   8  10        3.79        6.66      8.57 o
  -6   8  10       21.82       30.34      5.32 o
  -5   8  10       46.30       50.83      7.15 o
  -4   8  10        5.45       16.84      6.41 o
  -3   8  10        1.34        8.82      4.61 o
  -2   8  10        1.15       10.71      4.51 o
  -1   8  10        0.01       10.10      5.00 o
   0   8  10        1.53        2.89      5.49 o
   1   8  10       50.39       64.55      7.25 o
   2   8  10        0.02        1.59      5.03 o
   3   8  10        3.34       12.50      5.59 o
   4   8  10        0.07       -0.44      5.18 o
   5   8  10       85.54       72.30     10.13 o
   6   8  10        2.00        5.74      6.14 o
   7   8  10        0.19        0.22      3.77 o
 -11   9  10        1.05       -1.57      2.35 o
 -10   9  10        2.00        1.55      4.02 o
  -9   9  10        0.02        1.83      3.39 o
  -8   9  10        0.52       -0.82      3.93 o
  -7   9  10        0.21        2.24      3.55 o
  -6   9  10        0.04        2.78      5.36 o
  -5   9  10        6.85        9.48      4.54 o
  -4   9  10      141.24      143.63     15.67 o
  -3   9  10       61.93       32.34     10.05 o
  -2   9  10        3.71       18.22      7.21 o
  -1   9  10       82.11       68.12      7.79 o
   0   9  10        2.84       13.62      6.56 o
   1   9  10      137.10       83.41     10.87 o
   2   9  10       59.11       54.96      6.67 o
   3   9  10       31.10       24.90      5.75 o
   4   9  10        0.21        4.11      5.13 o
   5   9  10        3.30       -0.84      4.20 o
   6   9  10        4.09        7.87      4.29 o
   7   9  10        1.72        0.73      3.00 o
 -11  10  10        0.23       -0.03      2.36 o
 -10  10  10        0.21        2.65      2.06 o
  -9  10  10        2.43        0.04      5.68 o
  -8  10  10        1.87        1.64      3.10 o
  -7  10  10        9.74        6.93      3.00 o
  -6  10  10        6.81        1.57      3.54 o
  -5  10  10        0.02        8.37      6.58 o
  -4  10  10        2.76        2.78      6.63 o
  -3  10  10       30.37       13.56      7.16 o
  -2  10  10       36.75       55.78      6.88 o
  -1  10  10        0.97       11.91      5.49 o
   0  10  10        4.77       19.50      5.64 o
   1  10  10        5.22       17.04      4.73 o
   2  10  10       10.69       19.70      8.45 o
   3  10  10        3.01        2.39      5.00 o
   4  10  10        1.04       -5.29      5.03 o
   5  10  10       11.92       14.38      4.05 o
   6  10  10        0.97        3.99      4.23 o
   7  10  10        0.68       -3.82      3.94 o
 -11  11  10        1.60       -0.51      2.59 o
 -10  11  10        1.42       -2.22      1.69 o
  -9  11  10        0.22        7.35      2.25 o
  -8  11  10        0.89       -1.25      3.13 o
  -7  11  10        0.52       17.63      7.90 o
  -6  11  10        8.36       -0.92      4.84 o
  -5  11  10        2.11        2.98      5.00 o
  -4  11  10        7.56        7.83      6.52 o
  -3  11  10        2.88       -1.55      3.43 o
  -2  11  10        0.00        3.75      5.23 o
  -1  11  10       17.79       21.54      4.52 o
   0  11  10        3.91        9.77      5.85 o
   1  11  10        1.32        7.10      4.50 o
   2  11  10       17.97       32.03      9.27 o
   3  11  10       32.97       37.63      6.34 o
   4  11  10        0.25       13.85      5.70 o
   5  11  10        0.21       -4.44      5.02 o
   6  11  10        6.76       11.22      3.49 o
   7  11  10        1.05        1.94      3.38 o
 -11  12  10        0.11        1.37      2.28 o
 -10  12  10        0.01        1.83      1.95 o
  -9  12  10        0.28       -1.49      2.35 o
  -8  12  10        3.28        4.21      5.07 o
  -7  12  10        0.87        1.74      4.12 o
  -6  12  10        1.62        1.73      4.55 o
  -5  12  10        0.01       -0.99      4.25 o
  -4  12  10       14.01       37.24      6.08 o
  -3  12  10        2.02        4.10      4.74 o
  -2  12  10        3.03        2.16      4.59 o
  -1  12  10        3.45        4.90      4.73 o
   0  12  10        7.37       15.27      5.91 o
   1  12  10       13.98       16.32      6.26 o
   2  12  10       25.55       24.45      6.83 o
   3  12  10        9.04       17.29      6.33 o
   4  12  10        0.01        3.75      4.02 o
   5  12  10       20.33       23.21      4.41 o
   6  12  10        5.47        4.25      3.26 o
   7  12  10        1.61        6.94      3.33 o
 -11  13  10        0.14       -1.87      3.36 o
 -10  13  10        0.02        5.51      3.20 o
  -9  13  10        0.01       -2.64      1.92 o
  -8  13  10        0.81        1.23      4.10 o
  -6  13  10        3.40        5.31      5.83 o
  -5  13  10        0.43        2.82      4.09 o
  -4  13  10        0.87       -2.83      4.76 o
  -3  13  10        2.87        2.59      5.03 o
  -2  13  10        0.12        5.71      4.89 o
  -1  13  10        5.29       13.61      6.33 o
   0  13  10        0.87        8.07      7.67 o
   1  13  10       11.20        8.09      4.77 o
   2  13  10        1.31       -2.41      4.88 o
   3  13  10        2.61       10.83      5.51 o
   4  13  10        8.52        4.01      4.68 o
   5  13  10        3.55        6.11      3.74 o
   6  13  10       16.57        7.43      3.84 o
 -10  14  10        0.07        1.92      2.32 o
  -9  14  10        0.18       -0.79      1.97 o
  -8  14  10        0.02       -2.22      3.11 o
  -7  14  10        0.78       11.77      3.69 o
  -6  14  10        0.77       -0.66      4.73 o
  -5  14  10       13.87       12.66      6.39 o
  -4  14  10        0.03       -0.16      5.11 o
  -3  14  10        0.98        0.90      5.16 o
  -2  14  10        0.06       11.86      6.60 o
  -1  14  10       12.61       12.61      4.46 o
   0  14  10       15.55       11.60      4.94 o
   1  14  10        4.58        9.33      4.45 o
   2  14  10       30.89       23.96      5.73 o
   3  14  10        0.16       -0.40      4.32 o
   4  14  10        1.85        1.72      4.00 o
   5  14  10       35.93       22.42      4.25 o
   6  14  10        6.14        8.88      3.01 o
 -10  15  10        0.29        0.76      1.82 o
  -9  15  10        1.04       -0.24      1.90 o
  -8  15  10        0.08        3.66      3.15 o
  -7  15  10        2.77        5.38      2.87 o
  -6  15  10        1.79        4.45      5.96 o
  -5  15  10        0.17       -0.88      5.48 o
  -4  15  10        1.22        8.57      4.63 o
  -3  15  10       13.59        4.60      5.51 o
  -2  15  10        0.00        2.98      4.60 o
  -1  15  10        2.85        4.55      8.32 o
   0  15  10        4.00        5.48      5.98 o
   1  15  10        1.78       12.44      4.74 o
   2  15  10        4.12        9.14      3.56 o
   3  15  10       21.14       15.59      4.84 o
   4  15  10        3.68        4.31      2.91 o
   5  15  10        9.53        4.76      3.17 o
   6  15  10        0.50        5.16      2.19 o
  -9  16  10        0.02        0.97      1.61 o
  -8  16  10        0.05        0.75      2.28 o
  -7  16  10        4.43        7.52      2.70 o
  -6  16  10        0.22        6.90      4.40 o
  -5  16  10        0.00        3.95      6.77 o
  -4  16  10        2.86        6.14      3.27 o
  -3  16  10        2.36        0.79      3.98 o
  -2  16  10        4.00        5.21      4.53 o
  -1  16  10        0.66        6.00      3.21 o
   0  16  10        1.50        5.08      3.89 o
   1  16  10       17.64       15.38      6.71 o
   2  16  10        1.20        4.46      6.14 o
   3  16  10        5.47        3.40      4.93 o
   4  16  10        0.07        4.89      3.56 o
   5  16  10        0.44        4.50      2.28 o
  -9  17  10        0.78        4.44      1.49 o
  -8  17  10        0.13        1.59      2.47 o
  -7  17  10        0.35        5.50      2.85 o
  -6  17  10        0.35       -1.13      3.53 o
  -5  17  10        0.24        3.45      4.49 o
  -4  17  10        0.79       -0.35      4.53 o
  -3  17  10        2.22       -0.06      3.15 o
  -2  17  10        0.04        2.84      3.50 o
  -1  17  10        4.81        8.02      5.03 o
   0  17  10        1.23        7.30      3.94 o
   1  17  10        1.05        6.03      5.05 o
   2  17  10        3.18        4.65      4.85 o
   3  17  10        7.22        3.57      3.44 o
   4  17  10        0.96        0.30      2.99 o
   5  17  10        2.90        5.08      2.48 o
  -9  18  10        0.45        1.74      1.20 o
  -8  18  10        0.18       -2.56      2.04 o
  -7  18  10        0.92       -4.14      2.59 o
  -6  18  10        0.02        3.09      3.90 o
  -5  18  10        1.41        3.95      4.12 o
  -4  18  10        0.03        5.50      7.11 o
  -3  18  10        0.01        2.87      5.61 o
  -2  18  10        0.69        0.30      3.99 o
  -1  18  10        2.66        0.69      2.61 o
   0  18  10       10.54       11.89      3.67 o
   1  18  10        6.36        8.69      3.74 o
   2  18  10        2.56        6.32      3.40 o
   3  18  10        0.16        0.90      2.72 o
   4  18  10        5.25        4.53      3.19 o
  -8  19  10        0.17        0.09      1.75 o
  -7  19  10        0.71        2.69      3.40 o
  -6  19  10        0.45        3.69      3.68 o
  -5  19  10        0.77        5.72      4.58 o
  -4  19  10        0.01        7.43      3.37 o
  -3  19  10        0.30        5.18      3.37 o
  -2  19  10        0.06        1.82      3.11 o
  -1  19  10        2.23        6.58      3.03 o
   0  19  10        6.85        6.57      2.72 o
   1  19  10        6.30        4.96      2.77 o
   2  19  10        6.98        3.01      2.28 o
   3  19  10        4.20        5.51      4.26 o
   4  19  10        2.21        3.89      1.92 o
  -7  20  10        0.21        5.28      1.86 o
  -6  20  10        2.35        4.24      5.66 o
  -5  20  10        3.61        6.50      4.32 o
  -4  20  10        2.64       -2.72      3.48 o
  -3  20  10        1.21        4.67      3.45 o
  -2  20  10        0.07        0.80      3.77 o
  -1  20  10        1.94        6.66      2.61 o
   0  20  10        0.00        0.37      3.15 o
   1  20  10        1.28        1.10      2.56 o
   2  20  10        0.54        0.49      2.94 o
   3  20  10        0.08       -0.14      3.21 o
  -7  21  10        0.09        1.00      2.32 o
  -6  21  10        0.45       -2.82      2.37 o
  -5  21  10        1.03        3.74      3.78 o
  -4  21  10        0.91        6.87      3.45 o
  -3  21  10        0.05        4.28      4.70 o
  -2  21  10        0.48        2.37      3.35 o
  -1  21  10        0.09        4.38      1.65 o
   0  21  10        0.08        1.93      2.22 o
   1  21  10        0.69        2.28      2.25 o
   2  21  10        0.37        0.74      1.88 o
   3  21  10        0.02       -0.68      1.88 o
  -6  22  10        0.13       -3.34      2.38 o
  -5  22  10        0.03        2.51      1.69 o
  -4  22  10        0.01       -1.32      2.91 o
  -3  22  10        0.21        4.95      2.92 o
  -2  22  10        1.43        3.16      2.05 o
  -1  22  10        0.78        0.27      2.10 o
   0  22  10        0.02        2.53      1.45 o
   1  22  10        0.43        3.75      1.59 o
   2  22  10        0.55        1.20      1.24 o
  -5  23  10        0.27        3.82      3.37 o
  -4  23  10        0.77        1.41      1.72 o
  -3  23  10        0.18       -3.31      2.34 o
  -2  23  10        0.03        2.16      2.39 o
  -1  23  10        0.95        1.22      2.17 o
   0  23  10        0.01        2.23      1.23 o
   1  23  10        0.08       -0.36      4.29 o
  -2  24  10        0.13       -0.07      3.61 o
 -12   1  11        0.26        6.15      4.06 o
 -11   1  11        0.06       -0.75      5.65 o
 -10   1  11        0.37        0.58      2.11 o
  -9   1  11        0.02        3.87      2.82 o
  -8   1  11        8.42        7.02      4.60 o
  -7   1  11       61.59       74.43     11.90 o
  -6   1  11       15.66       16.48     10.06 o
  -5   1  11        1.97        3.68      7.91 o
  -4   1  11        1.35       -0.36      5.96 o
  -3   1  11       54.33       26.21      9.77 o
  -2   1  11       23.88       28.63      5.78 o
  -1   1  11        8.22       20.65      6.61 o
   0   1  11       20.22       16.28      8.24 o
   1   1  11       35.29       48.02      7.53 o
   2   1  11       56.93       56.85     11.66 o
   3   1  11       17.77       22.93      7.77 o
   4   1  11        6.78       11.44      7.75 o
   5   1  11        5.57       14.01      4.82 o
   6   1  11        4.52        8.43      4.70 o
   7   1  11       11.03       15.89      3.87 o
 -12   2  11        0.06       -4.15      5.20 o
 -11   2  11        0.06        0.92      2.43 o
 -10   2  11        0.01        3.75      3.05 o
  -9   2  11        3.67        5.50      3.87 o
  -8   2  11       10.85       12.57      3.72 o
  -7   2  11       19.17       43.60      8.84 o
  -6   2  11        3.28       -1.35      3.35 o
  -5   2  11       21.75        9.53      5.49 o
  -4   2  11       82.14       98.21     10.66 o
  -3   2  11      190.98      140.94     12.56 o
  -2   2  11       12.52       12.80      6.96 o
  -1   2  11       32.36       30.54      5.81 o
   0   2  11      114.41      113.69     10.45 o
   1   2  11        2.30        1.63      9.37 o
   2   2  11       22.75       29.48     11.20 o
   3   2  11        3.88       13.85      5.84 o
   4   2  11        0.00       -2.82      5.03 o
   5   2  11        4.57       13.98      5.62 o
   6   2  11       13.73       15.83      5.37 o
   7   2  11        0.07        8.72      5.25 o
 -12   3  11        0.66       -3.27      5.13 o
 -11   3  11        0.57        2.30      4.00 o
 -10   3  11        1.18        2.68      2.00 o
  -9   3  11        0.00        0.26      3.84 o
  -8   3  11        0.00       10.91      4.76 o
  -7   3  11        2.76        6.01      7.78 o
  -6   3  11        0.09        9.47      6.21 o
  -5   3  11       18.95       25.68      6.06 o
  -4   3  11        0.19       25.86     11.09 o
  -3   3  11        5.04       11.10      5.00 o
  -2   3  11       38.95       47.22      6.99 o
  -1   3  11       39.10       26.30      6.90 o
   0   3  11       16.95       21.68      5.41 o
   1   3  11        0.04       -6.43      5.73 o
   2   3  11       57.21       70.54      8.88 o
   3   3  11        8.65        9.16      4.55 o
   4   3  11        2.07       11.08      5.70 o
   5   3  11        0.02       -5.07      5.24 o
   6   3  11        0.75       10.13      5.17 o
   7   3  11        2.86        5.89      3.91 o
 -12   4  11        0.00        1.84      2.50 o
 -11   4  11        0.51       -0.64      5.62 o
 -10   4  11        0.03        2.17      2.60 o
  -9   4  11        1.53       -1.62      3.16 o
  -8   4  11        0.30        3.98      5.17 o
  -7   4  11        3.38        9.72      5.53 o
  -6   4  11        0.44        2.17      4.26 o
  -5   4  11        0.58        4.04      4.34 o
  -4   4  11       36.92       48.52      7.41 o
  -3   4  11        6.76        4.03      5.23 o
  -2   4  11        1.68        5.48      3.39 o
  -1   4  11        0.19       12.88      5.72 o
   0   4  11        1.42        6.55      5.39 o
   1   4  11       10.07       -9.06      5.79 o
   2   4  11        0.08       -1.42      6.18 o
   3   4  11        8.68        9.55      7.23 o
   4   4  11       28.59       35.89      5.89 o
   5   4  11        0.37       -4.34      5.81 o
   6   4  11       30.14       20.42      4.53 o
   7   4  11        1.34        4.54      3.02 o
 -12   5  11        0.36        0.66      3.06 o
 -11   5  11        0.44       -6.33      5.47 o
 -10   5  11        2.75        1.49      6.52 o
  -9   5  11        0.00        2.62      3.16 o
  -8   5  11        0.77        2.66      3.15 o
  -7   5  11        0.84        0.10      2.92 o
  -6   5  11        0.05       -0.04      3.42 o
  -5   5  11      132.18       97.88     14.51 o
  -4   5  11       29.88       34.93      6.56 o
  -3   5  11        1.86        1.77      5.34 o
  -2   5  11       19.11       35.41      6.35 o
  -1   5  11       58.56       85.46      9.09 o
   0   5  11      156.69      124.19     11.76 o
   1   5  11       32.93       40.66      5.87 o
   2   5  11        3.72       15.01      5.41 o
   3   5  11        0.47        6.29      5.05 o
   4   5  11        0.98       -2.45      6.72 o
   5   5  11        0.58        1.95      4.30 o
   6   5  11        0.03        5.81      4.50 o
   7   5  11        2.76       -1.45      3.64 o
 -11   6  11        0.35        2.91      5.05 o
 -10   6  11        0.26       -2.36      4.41 o
  -9   6  11        0.06        4.82      3.41 o
  -8   6  11        3.89        1.69      2.50 o
  -7   6  11        0.09       -0.17      3.78 o
  -6   6  11        6.12        9.41      3.74 o
  -5   6  11        1.55        1.75      6.02 o
  -4   6  11        8.42       10.08      5.03 o
  -3   6  11        0.85        0.80      4.88 o
  -2   6  11        3.42        8.48      4.68 o
  -1   6  11        0.33        5.41      3.45 o
   0   6  11       12.97       17.48      5.15 o
   1   6  11        0.50        6.75      6.38 o
   2   6  11        0.33       13.10      4.98 o
   3   6  11        1.65       11.68      5.18 o
   4   6  11       44.51       67.79      9.59 o
   5   6  11        1.13        4.29      5.25 o
   6   6  11        5.04        3.73      4.53 o
   7   6  11        0.54        1.70      3.77 o
 -11   7  11        0.25        6.71     10.19 o
 -10   7  11        1.70        8.58      7.82 o
  -9   7  11        0.94        2.96      6.80 o
  -8   7  11        1.67        5.21      4.25 o
  -7   7  11        1.17        3.75      3.02 o
  -6   7  11        6.42        4.79      5.46 o
  -5   7  11       31.76       32.03      5.32 o
  -4   7  11        0.00        3.12      7.04 o
  -3   7  11        4.07       16.73      6.04 o
  -2   7  11       15.03        6.40      6.47 o
  -1   7  11        2.52       15.51      6.87 o
   0   7  11      172.34      165.28     15.23 o
   1   7  11       33.17       39.43      6.03 o
   2   7  11        0.00        4.26      6.71 o
   3   7  11       11.62       20.59      4.78 o
   4   7  11        2.84        4.20      4.61 o
   5   7  11        0.94        4.06      4.83 o
   6   7  11        0.05       -1.91      4.52 o
   7   7  11       10.24        8.72      3.86 o
 -11   8  11        0.08        3.81      4.82 o
 -10   8  11        0.20        9.14      7.07 o
  -9   8  11        0.49        2.81      3.09 o
  -8   8  11        2.77        3.67      2.81 o
  -7   8  11        4.08        2.78      2.82 o
  -6   8  11        0.97        8.90      6.09 o
  -5   8  11        1.59        7.22      4.57 o
  -4   8  11       34.05       32.87      6.51 o
  -3   8  11       11.88        9.98      4.89 o
  -2   8  11       36.76       34.76      5.44 o
  -1   8  11       13.76       29.02      5.53 o
   0   8  11        7.00       14.45      5.13 o
   1   8  11        4.49       16.31      4.58 o
   2   8  11        2.07        7.11      8.88 o
   3   8  11        5.68        5.64      4.94 o
   4   8  11        0.70        1.02      4.72 o
   5   8  11        1.79        6.89      5.26 o
   6   8  11        5.14        6.22      2.97 o
   7   8  11        0.37        1.62      2.91 o
 -11   9  11        1.80       -2.89      4.89 o
 -10   9  11        0.06        3.33      2.76 o
  -9   9  11        2.79        3.20      2.85 o
  -8   9  11        0.11        7.78      4.78 o
  -7   9  11        4.51        5.32      2.90 o
  -6   9  11        2.30       -2.33      3.75 o
  -5   9  11        1.17       10.66      3.90 o
  -4   9  11        9.08       14.40      5.64 o
  -3   9  11       10.73       30.87      6.81 o
  -2   9  11       34.75       23.78      7.15 o
  -1   9  11        1.13       11.00      5.14 o
   0   9  11        6.27        6.83      4.68 o
   1   9  11        0.62       18.14      7.59 o
   2   9  11        0.01       16.29      6.37 o
   3   9  11        4.65       14.55      5.89 o
   4   9  11        8.74       17.24      7.72 o
   5   9  11        1.32        4.24      5.09 o
   6   9  11        0.21        3.02      3.51 o
 -11  10  11        1.32        2.10      7.59 o
 -10  10  11        0.10       -2.95      2.53 o
  -9  10  11        0.04        1.63      1.85 o
  -8  10  11        0.21        3.17      3.44 o
  -7  10  11        0.26        3.64      3.01 o
  -6  10  11        0.66       -0.80      5.50 o
  -5  10  11        0.30       -1.43      3.63 o
  -4  10  11        3.81       17.72      8.48 o
  -3  10  11        0.87       17.78      6.38 o
  -2  10  11       21.09       30.73      4.21 o
  -1  10  11        9.98        7.57      5.82 o
   0  10  11        1.40        1.65      3.96 o
   1  10  11        0.86        1.13      4.42 o
   2  10  11        0.01       10.36      5.67 o
   3  10  11        1.50        1.14      4.44 o
   4  10  11       13.58       22.49      4.58 o
   5  10  11        3.66        8.42      4.17 o
   6  10  11        6.43        2.80      3.95 o
 -11  11  11        0.03        1.89      2.73 o
 -10  11  11        0.29       -0.60      2.21 o
  -9  11  11        0.07        2.01      2.26 o
  -8  11  11        3.77        5.00      2.65 o
  -7  11  11        8.46        4.65      4.76 o
  -6  11  11        0.19        9.20      4.76 o
  -5  11  11        0.00        1.63      5.18 o
  -4  11  11        4.86       13.08      5.30 o
  -3  11  11       17.47       14.10      5.75 o
  -2  11  11        8.41       11.44      7.43 o
  -1  11  11        5.85       14.49      6.98 o
   0  11  11       13.06       14.06      4.81 o
   1  11  11       17.64       12.10      4.68 o
   2  11  11        0.56        2.19      5.17 o
   3  11  11        0.71        9.17      3.96 o
   4  11  11        1.05        1.75      3.69 o
   5  11  11        5.55        6.09      4.35 o
   6  11  11        0.09        1.52      2.80 o
 -10  12  11        0.17        0.40      1.36 o
  -9  12  11        0.56       -0.39      1.74 o
  -8  12  11        3.22        4.66      4.44 o
  -7  12  11        0.09        0.76      3.35 o
  -6  12  11        0.00        2.94      2.63 o
  -5  12  11        0.95        9.64      5.73 o
  -4  12  11        0.23        4.50      6.93 o
  -3  12  11       19.47        8.14      5.08 o
  -2  12  11        0.12        1.94      3.99 o
  -1  12  11        0.18        3.40      4.53 o
   0  12  11       18.98       21.99      5.20 o
   1  12  11        3.88        6.58      4.53 o
   2  12  11        5.59       14.03      4.33 o
   3  12  11        1.12        2.57      4.55 o
   4  12  11       23.49       22.70      6.40 o
   5  12  11        0.64        5.33      5.09 o
   6  12  11        5.28        1.93      2.97 o
 -10  13  11        0.01        1.58      2.12 o
  -9  13  11        0.25        1.75      1.64 o
  -8  13  11        1.92        5.81      3.03 o
  -6  13  11        0.31       -0.34      5.34 o
  -5  13  11        2.01       13.55      4.98 o
  -4  13  11        3.10       12.43      4.60 o
  -3  13  11        4.92        8.65      5.63 o
  -2  13  11       11.99       18.03      6.61 o
  -1  13  11        6.92       10.86      3.66 o
   0  13  11        6.79        9.32      4.31 o
   1  13  11        7.52       10.80      4.71 o
   2  13  11        3.50        1.03      3.99 o
   3  13  11        0.53        2.93      5.44 o
   4  13  11        2.85        3.03      3.15 o
   5  13  11        6.63        4.84      2.58 o
 -10  14  11        0.04        1.34      1.70 o
  -9  14  11        0.01        2.41      2.40 o
  -8  14  11        1.59        4.89      3.58 o
  -7  14  11        1.02        0.97      2.78 o
  -6  14  11        0.63        3.70      3.91 o
  -5  14  11        3.69        9.40      5.45 o
  -4  14  11        0.17        6.71      4.57 o
  -3  14  11       16.29       15.46      8.49 o
  -2  14  11        6.26        7.86      4.93 o
  -1  14  11        0.71        6.83      4.90 o
   0  14  11        2.11        7.12      3.72 o
   1  14  11        2.72       -3.55      4.14 o
   2  14  11        0.00        3.45      3.64 o
   3  14  11        1.48       -2.01      3.22 o
   4  14  11        4.02       -0.22      3.42 o
   5  14  11        0.15        3.09      2.48 o
  -9  15  11        0.08        2.88      2.34 o
  -8  15  11        0.13        1.81      2.84 o
  -7  15  11        1.44        4.25      2.97 o
  -6  15  11        0.46        6.93      3.20 o
  -5  15  11        0.96        4.95      6.12 o
  -4  15  11        0.10        7.91      3.94 o
  -3  15  11        1.68        8.16      3.35 o
  -2  15  11       12.12        8.81      5.53 o
  -1  15  11        2.73        9.58      6.40 o
   0  15  11        0.01        5.16      4.66 o
   1  15  11        3.75        3.15      4.46 o
   2  15  11        0.11        2.31      2.25 o
   3  15  11        1.38        8.15      3.24 o
   4  15  11        9.24        5.20      2.32 o
   5  15  11        0.06        0.76      2.25 o
  -9  16  11        0.21        0.96      1.60 o
  -8  16  11        0.06        1.88      2.17 o
  -7  16  11        1.98        5.19      2.35 o
  -6  16  11        0.08        1.73      4.29 o
  -5  16  11        0.00        5.51      4.30 o
  -4  16  11        0.01        4.06      6.05 o
  -3  16  11        0.55       -4.06      3.97 o
  -2  16  11        0.58        3.52      3.93 o
  -1  16  11        0.10        5.96      5.45 o
   0  16  11        0.03        2.93      4.60 o
   1  16  11        6.33        9.31      3.08 o
   2  16  11        1.88        1.73      5.06 o
   3  16  11        9.44        4.77      3.43 o
   4  16  11        8.87       10.02      2.62 o
  -8  17  11        0.02       -0.43      1.99 o
  -7  17  11        0.08        6.44      2.08 o
  -6  17  11        0.34        4.58      2.09 o
  -5  17  11        0.36        5.52      4.83 o
  -4  17  11        0.03       -4.35      8.14 o
  -3  17  11        0.07       -0.96      3.20 o
  -2  17  11        0.00        1.48      3.78 o
  -1  17  11        0.19        1.98      2.87 o
   0  17  11       10.31       10.03      3.19 o
   1  17  11        0.27        5.45      4.43 o
   2  17  11        4.42        0.57      2.35 o
   3  17  11        0.32        2.26      3.33 o
   4  17  11        0.88        2.68      2.23 o
  -8  18  11        0.01       -1.45      1.63 o
  -7  18  11        1.27        0.37      1.69 o
  -6  18  11        0.82        4.19      2.79 o
  -5  18  11        2.22       12.61      4.35 o
  -4  18  11        0.71       -4.24      3.09 o
  -3  18  11        0.22       -2.16      3.34 o
  -2  18  11        0.42        3.72      2.53 o
  -1  18  11        0.11        0.65      2.85 o
   0  18  11        0.00        6.41      3.84 o
   1  18  11        0.62        2.96      2.48 o
   2  18  11        1.12       -0.03      2.84 o
   3  18  11        0.65       -0.59      2.79 o
  -7  19  11        0.31        0.73      1.80 o
  -6  19  11        1.94        3.79      2.52 o
  -5  19  11        0.00        2.44      4.17 o
  -4  19  11        1.32        0.49      3.16 o
  -3  19  11        0.43       -3.99      3.87 o
  -2  19  11        1.96       -2.69      4.06 o
  -1  19  11        0.84       -2.23      3.14 o
   0  19  11        0.32        5.02      3.32 o
   1  19  11        0.49        1.18      2.91 o
   2  19  11        1.29       -2.55      2.84 o
   3  19  11        1.12        1.81      1.80 o
  -7  20  11        0.29       -0.40      2.65 o
  -6  20  11        0.03        5.79      1.80 o
  -5  20  11        0.13       -0.85      2.14 o
  -4  20  11        0.55        2.00      3.93 o
  -3  20  11        0.00       -0.06      3.14 o
  -2  20  11        0.66        0.91      2.51 o
  -1  20  11        0.21        0.86      2.08 o
   0  20  11        0.27        0.77      2.93 o
   1  20  11        0.11        0.66      2.50 o
   2  20  11        0.00        0.18      1.80 o
  -6  21  11        0.43       -0.10      1.29 o
  -5  21  11        0.21       -0.32      1.71 o
  -4  21  11        0.04        2.16      2.80 o
  -3  21  11        0.20        5.38      3.04 o
  -2  21  11        1.75        4.62      4.31 o
  -1  21  11        0.13        2.10      1.54 o
   0  21  11        0.03        1.07      1.92 o
   1  21  11        0.49        1.18      2.33 o
  -4  22  11        0.31       -1.32      2.18 o
  -3  22  11        0.00       -1.65      2.32 o
  -2  22  11        0.20       -1.49      2.10 o
  -1  22  11        0.00       -2.22      1.81 o
   0  22  11        0.03        2.15      1.29 o
 -11   0  12        1.94        2.95      3.40 o
 -10   0  12        0.64       -2.26      4.33 o
  -9   0  12        0.81        1.23      5.30 o
  -8   0  12        0.56        0.06      5.25 o
  -7   0  12        0.31        0.39      7.25 o
  -6   0  12        5.82       13.95     34.56 o
  -5   0  12        4.42       -2.37     17.76 o
  -4   0  12        3.53        6.98     12.36 o
  -3   0  12       74.88       39.57     10.46 o
  -2   0  12        0.00        1.13     10.01 o
  -1   0  12        8.77        5.60      7.32 o
   0   0  12        2.31       17.45      7.32 o
   1   0  12       87.91       78.08     17.76 o
   2   0  12       62.05       38.44     12.60 o
   3   0  12       72.50       42.15     16.14 o
   4   0  12        0.88       13.18      8.55 o
   5   0  12       30.20       34.99     15.38 o
   6   0  12        4.56        1.60      5.64 o
 -11   1  12        0.03        5.34      2.63 o
 -10   1  12        0.80       -2.56      1.86 o
  -9   1  12        1.49        2.35      2.57 o
  -8   1  12        2.99        3.62      2.91 o
  -7   1  12        4.66        7.27      7.66 o
  -6   1  12        0.28        2.92      6.12 o
  -5   1  12        0.02        4.79      7.66 o
  -4   1  12       28.11       24.09     16.80 o
  -3   1  12       67.82       32.99     18.97 o
  -2   1  12       10.61        5.35      5.48 o
  -1   1  12       44.67       38.07      6.78 o
   0   1  12        6.38       15.39      5.63 o
   1   1  12       47.20       64.47      9.83 o
   2   1  12        7.03       15.93      6.11 o
   3   1  12        0.03       11.05      5.55 o
   4   1  12        9.49       14.68      7.02 o
   5   1  12        0.08        2.31      4.98 o
   6   1  12        0.59       -2.06      4.88 o
 -11   2  12        0.58       -0.60      3.16 o
 -10   2  12        0.16        0.10      1.60 o
  -9   2  12        0.02        2.97      2.87 o
  -8   2  12        0.40        5.02      3.70 o
  -7   2  12        1.28       12.39      4.45 o
  -6   2  12       10.43       12.60      7.07 o
  -5   2  12        3.24        5.31      5.81 o
  -4   2  12       10.99       17.88      7.64 o
  -3   2  12        0.01        7.06      8.07 o
  -2   2  12       13.01        9.18      5.53 o
  -1   2  12        4.53       19.64      8.43 o
   0   2  12        3.30       10.25      6.45 o
   1   2  12       17.78       13.83      6.49 o
   2   2  12       14.00        6.74      6.34 o
   3   2  12        6.69       11.76      5.34 o
   4   2  12        0.26        3.67      4.82 o
   5   2  12       21.64       17.99      4.54 o
   6   2  12        2.39        4.52      4.18 o
 -11   3  12        0.12       -1.59      3.36 o
 -10   3  12        0.34        4.24      3.27 o
  -9   3  12        1.71        5.61      4.39 o
  -8   3  12        3.91        3.10      4.68 o
  -7   3  12        4.36       13.41      6.50 o
  -6   3  12        2.24        0.31      2.88 o
  -5   3  12        5.59       22.33      6.56 o
  -4   3  12       41.08       30.71      9.59 o
  -3   3  12       28.99       37.14      5.22 o
  -2   3  12        2.92       10.99      4.21 o
  -1   3  12        0.70        0.36      4.32 o
   0   3  12       24.84       40.36      5.93 o
   1   3  12       11.42       18.13      4.47 o
   2   3  12        4.72       15.23      5.37 o
   3   3  12        8.46        8.90      4.93 o
   4   3  12        3.00        8.76      3.87 o
   5   3  12        0.24       12.37      4.75 o
   6   3  12        1.48        4.13      3.65 o
 -11   4  12        0.02       -6.97      4.36 o
 -10   4  12        1.02        3.39      5.62 o
  -9   4  12        0.43        1.22      2.46 o
  -8   4  12        0.18        4.66      5.57 o
  -7   4  12        0.29       -4.07      3.55 o
  -6   4  12        5.29       15.87      5.39 o
  -5   4  12       14.58        6.23      4.04 o
  -4   4  12        2.88        8.73      8.51 o
  -3   4  12        0.99        2.06      4.93 o
  -2   4  12        7.25       21.08      5.29 o
  -1   4  12       20.19       17.50      5.00 o
   0   4  12       12.03       20.25      7.34 o
   2   4  12        4.36       18.57      5.36 o
   3   4  12        0.14        5.48      4.45 o
   4   4  12        3.10        3.58      6.54 o
   5   4  12        0.14       -0.95      4.03 o
   6   4  12        0.39        6.41      3.33 o
 -11   5  12        0.10        1.74      6.53 o
 -10   5  12        0.03       -0.92      2.03 o
  -9   5  12        0.30        4.88      3.61 o
  -8   5  12        0.06       -0.46      4.77 o
  -7   5  12        0.07       11.05      5.72 o
  -6   5  12        0.13       -3.68      3.58 o
  -5   5  12        0.97        9.42      5.45 o
  -4   5  12        7.33       13.76      6.19 o
  -3   5  12        1.36        2.04      5.98 o
  -2   5  12        1.15        4.64      5.76 o
  -1   5  12        0.02        3.20      5.38 o
   0   5  12        0.11        7.43      7.73 o
   1   5  12        2.82        4.57      4.98 o
   2   5  12        4.44       10.19      8.07 o
   3   5  12       10.06       10.17      8.06 o
   4   5  12       10.13        6.47      5.18 o
   5   5  12        3.14        1.39      4.84 o
   6   5  12        1.36        3.36      4.40 o
 -11   6  12        0.64        6.62      3.63 o
 -10   6  12        2.66       -3.88      4.42 o
  -9   6  12        0.07        7.41      4.04 o
  -8   6  12        0.27       -1.55      3.79 o
  -7   6  12        0.71        3.86      2.50 o
  -6   6  12        0.04        5.96      5.53 o
  -5   6  12       19.21       18.05      6.28 o
  -4   6  12        1.13        0.38      5.09 o
  -3   6  12        0.41        6.87      4.64 o
  -2   6  12        4.85        8.71      3.85 o
  -1   6  12        9.64        4.90      5.82 o
   0   6  12       14.02       13.08      6.03 o
   1   6  12        6.06       19.54      5.03 o
   2   6  12        0.57        4.41      4.80 o
   3   6  12        0.00        9.81      4.67 o
   4   6  12        3.64        2.99      4.77 o
   5   6  12        7.70        5.05      4.87 o
   6   6  12        0.25        4.40      2.42 o
 -11   7  12        0.03       -4.23      4.20 o
 -10   7  12        0.15       -4.35      3.59 o
  -9   7  12        0.15        0.54      3.83 o
  -8   7  12        1.03        4.29      4.85 o
  -7   7  12        0.24        1.23      3.42 o
  -6   7  12        9.52       13.56      4.35 o
  -5   7  12        1.19        7.46      8.68 o
  -4   7  12        2.70        9.03      7.75 o
  -3   7  12        8.36       16.43      9.39 o
  -2   7  12        1.19        8.39      6.19 o
  -1   7  12       21.81       31.06      4.89 o
   0   7  12        2.81       -0.44      4.44 o
   1   7  12        0.00        5.70      8.75 o
   2   7  12        0.31        1.43      5.68 o
   3   7  12        3.01       13.11      4.10 o
   4   7  12        2.53        4.07      4.14 o
   5   7  12        0.14        5.41      2.95 o
   6   7  12        2.56        1.68      3.15 o
 -11   8  12        0.07       -2.79      4.11 o
 -10   8  12        0.02        1.50      3.91 o
  -9   8  12        0.27       -1.24      2.31 o
  -8   8  12        2.21        2.38      6.65 o
  -7   8  12        0.15       -0.48      3.00 o
  -6   8  12        2.06        7.02      3.85 o
  -5   8  12        0.37        1.90      3.53 o
  -4   8  12       19.38       29.68      5.87 o
  -3   8  12        0.02       -1.61      9.27 o
  -2   8  12        3.32        5.09      5.26 o
  -1   8  12        1.47       -1.00      4.46 o
   0   8  12        0.46       10.94      5.26 o
   1   8  12        3.60        5.98      6.60 o
   2   8  12        3.50        0.87      4.68 o
   3   8  12        0.34       11.02      5.05 o
   4   8  12        2.76        5.00      3.93 o
   5   8  12        2.20       -1.01      4.22 o
   6   8  12        0.18        2.77      2.65 o
 -10   9  12        0.12       -1.71      2.15 o
  -9   9  12        0.46        2.13      2.21 o
  -8   9  12        0.06        4.98      3.57 o
  -7   9  12        0.51        2.22      2.64 o
  -6   9  12        9.61        2.98      5.67 o
  -5   9  12        0.45        7.60      3.97 o
  -4   9  12       10.03       10.82      4.26 o
  -3   9  12        3.21        6.73      6.85 o
  -2   9  12        9.53       13.65      4.59 o
  -1   9  12       12.96        7.93      4.77 o
   0   9  12        0.34        4.29      2.83 o
   1   9  12       10.20       10.32      5.24 o
   2   9  12        0.54       -1.18      7.05 o
   3   9  12        1.04        9.07      3.86 o
   4   9  12        1.09        8.39      4.38 o
   5   9  12        0.00        0.74      3.31 o
   6   9  12        0.00       -1.22      3.69 o
 -10  10  12        0.16       -0.28      2.73 o
  -9  10  12        0.10        1.61      2.63 o
  -8  10  12        0.25        6.87      3.61 o
  -7  10  12        0.43        4.89      4.14 o
  -6  10  12        1.35        6.24      3.47 o
  -5  10  12        0.01        8.27      4.88 o
  -4  10  12        2.03        3.84      5.21 o
  -3  10  12        7.10       10.61      6.73 o
  -2  10  12        3.19        4.02      3.72 o
  -1  10  12       11.95        6.05      6.61 o
   0  10  12        0.25        6.30      6.26 o
   1  10  12        6.95       12.26      5.60 o
   2  10  12        1.76        6.84      4.08 o
   3  10  12        5.37        2.78      4.48 o
   4  10  12        0.20        5.25      3.49 o
   5  10  12        0.36        5.65      3.56 o
 -10  11  12        0.04        1.02      2.98 o
  -9  11  12        0.17        2.90      2.85 o
  -8  11  12        0.82        3.02      2.61 o
  -7  11  12        0.92        4.25      4.37 o
  -6  11  12        1.60       -0.16      2.78 o
  -5  11  12        0.69        9.60      5.25 o
  -4  11  12        0.06        7.31      7.05 o
  -3  11  12       19.91       13.01      5.97 o
  -2  11  12        2.61        1.77      4.57 o
  -1  11  12       17.17       11.87      6.08 o
   0  11  12       17.02       20.23      6.17 o
   1  11  12        1.09       10.22      4.36 o
   2  11  12        5.99       10.61      5.06 o
   3  11  12        6.55        7.77      5.12 o
   4  11  12        5.47        7.47      4.48 o
   5  11  12        1.58        6.46      2.90 o
 -10  12  12        0.00        0.95      3.90 o
  -9  12  12        0.22        2.01      1.87 o
  -8  12  12        1.96        5.38      3.54 o
  -7  12  12        0.15        0.02      3.13 o
  -6  12  12        0.66        5.50      3.15 o
  -5  12  12        0.31        8.68      3.55 o
  -4  12  12        3.04        1.00      3.72 o
  -3  12  12        1.49        8.76      4.30 o
  -2  12  12       11.44        8.81      4.22 o
  -1  12  12        4.59       11.16      4.30 o
   0  12  12        0.13       -0.12      3.32 o
   1  12  12        3.60        8.89      4.73 o
   2  12  12        0.22        1.20      7.34 o
   3  12  12        0.76        3.77      3.92 o
   4  12  12        4.58        6.42      2.79 o
   5  12  12        2.74        4.02      2.26 o
  -9  13  12        1.55        0.27      1.84 o
  -8  13  12        1.55       -1.51      2.73 o
  -7  13  12        0.22       -0.99      2.55 o
  -6  13  12        1.01        6.70      4.27 o
  -5  13  12        0.08        3.89      3.31 o
  -4  13  12        0.46        8.33      3.86 o
  -3  13  12        7.37       10.06      4.98 o
  -2  13  12        0.69        3.20      4.24 o
  -1  13  12        0.01       -3.36      3.59 o
   0  13  12        0.67        6.56      3.31 o
   1  13  12        1.27        2.57      3.50 o
   2  13  12        0.22        5.58      3.87 o
   3  13  12        4.91        6.64      3.57 o
   4  13  12        0.49        3.53      2.90 o
  -9  14  12        0.00        2.98      1.43 o
  -8  14  12        0.02        1.48      2.01 o
  -7  14  12        0.03        5.29      2.89 o
  -6  14  12        0.05        4.17      2.91 o
  -5  14  12        0.40        9.12      4.93 o
  -4  14  12        0.40       -1.88      4.08 o
  -3  14  12        0.38       15.23      5.60 o
  -2  14  12        5.86        5.09      4.98 o
  -1  14  12        0.37        1.95      2.50 o
   0  14  12        3.45        5.35      5.56 o
   1  14  12        5.41        7.91      3.40 o
   2  14  12        0.00        4.20      3.28 o
   3  14  12        1.37        3.18      3.22 o
   4  14  12        3.21        1.29      2.45 o
  -9  15  12        0.03        0.23      1.29 o
  -8  15  12        0.06        3.43      2.38 o
  -7  15  12        1.87        0.24      2.84 o
  -6  15  12        0.04        2.54      2.90 o
  -5  15  12        0.47        3.68      4.64 o
  -4  15  12        0.13        3.99      3.74 o
  -3  15  12        1.21        8.41      3.30 o
  -2  15  12        0.99        7.45      3.60 o
  -1  15  12        2.22        5.37      3.55 o
   0  15  12        0.07        3.55      2.74 o
   1  15  12        1.30        1.01      2.76 o
   2  15  12        1.19        5.34      5.49 o
   3  15  12        7.64        5.25      2.90 o
   4  15  12        8.04        4.13      4.27 o
  -8  16  12        0.07       -0.91      1.88 o
  -7  16  12        0.62        0.52      2.82 o
  -6  16  12        0.13        2.87      6.00 o
  -5  16  12        1.15       -0.13      3.74 o
  -4  16  12        0.31        3.45      3.68 o
  -3  16  12        1.28        6.14      3.68 o
  -2  16  12        1.06        5.11      3.82 o
  -1  16  12        1.23        8.17      5.31 o
   0  16  12        1.72        3.41      2.99 o
   1  16  12        2.53        3.31      4.23 o
   2  16  12        0.02        4.05      2.48 o
   3  16  12        2.96        0.47      2.49 o
  -8  17  12        0.01        1.22      1.92 o
  -7  17  12        0.02        0.62      2.72 o
  -6  17  12        0.02        1.79      2.92 o
  -5  17  12        0.21        4.76      2.74 o
  -4  17  12        0.20        5.15      2.58 o
  -3  17  12        3.51        3.25      2.99 o
  -2  17  12        1.95        5.18      3.05 o
  -1  17  12        1.07        0.60      2.78 o
   0  17  12        0.98        0.02      2.14 o
   1  17  12        1.42        0.32      2.77 o
   2  17  12        5.11        3.04      2.34 o
   3  17  12        3.90        1.90      2.51 o
  -7  18  12        0.00        4.98      1.96 o
  -6  18  12        0.02        3.02      1.74 o
  -5  18  12        0.65        2.97      2.33 o
  -4  18  12        1.85       -0.99      2.66 o
  -3  18  12        0.02        2.01      3.14 o
  -2  18  12        0.00        0.84      3.33 o
  -1  18  12        0.39        0.18      2.63 o
   0  18  12        0.03        0.94      2.69 o
   1  18  12        0.24       -0.04      2.87 o
   2  18  12        0.69        2.64      1.63 o
  -6  19  12        0.29       -0.46      1.78 o
  -5  19  12        0.21       -0.22      2.51 o
  -4  19  12        0.02        2.71      2.08 o
  -3  19  12        0.04        7.88      4.12 o
  -2  19  12        0.36        7.37      4.18 o
  -1  19  12        0.84       -0.86      2.36 o
   0  19  12        0.02        3.18      2.74 o
   1  19  12        3.28        0.83      3.72 o
  -5  20  12        0.12        0.87      1.98 o
  -4  20  12        0.40        2.82      1.79 o
  -3  20  12        0.03        1.66      2.01 o
  -2  20  12        0.05       -1.51      1.92 o
  -1  20  12        0.18        2.74      2.63 o
   0  20  12        0.05       -0.39      1.76 o
  -3  21  12        0.03        1.35      1.68 o
  -2  21  12        0.01       -0.22      2.21 o
 -11   1  13        1.78        2.97      1.77 o
 -10   1  13        1.04        2.72      1.99 o
  -9   1  13        3.36        5.35      2.30 o
  -8   1  13        4.27        9.79      4.65 o
  -7   1  13        0.21        1.56      4.91 o
  -6   1  13        1.82        6.06      4.91 o
  -5   1  13        0.62       17.51      6.34 o
  -4   1  13        1.37        4.03      4.42 o
  -3   1  13        7.25        9.41      6.51 o
  -2   1  13        2.04        6.44      4.66 o
  -1   1  13        0.02       -0.48      7.08 o
   0   1  13       27.73       28.69      6.86 o
   1   1  13        0.99        1.25      4.71 o
   2   1  13        2.88        8.65      5.22 o
   3   1  13       13.16       26.87      5.74 o
   4   1  13        0.02       -7.83      5.50 o
   5   1  13        0.99       -0.36      4.37 o
 -11   2  13        0.02       -2.01      4.15 o
 -10   2  13        1.21        2.66      1.34 o
  -9   2  13        0.06        1.01      2.01 o
  -8   2  13        0.02       -3.46      3.57 o
  -7   2  13        1.22        4.20      4.18 o
  -6   2  13        5.48        4.25      5.36 o
  -5   2  13        1.27       20.99      6.23 o
  -4   2  13       14.00       13.94      8.37 o
  -3   2  13       11.10        7.79      3.70 o
  -2   2  13        2.95        3.40      8.36 o
  -1   2  13        0.03       13.99      5.30 o
   0   2  13        2.07       12.27      6.90 o
   2   2  13        0.70        6.88      9.85 o
   3   2  13        6.66       10.68      3.98 o
   4   2  13       15.80       12.11      3.95 o
   5   2  13        0.06        7.68      3.03 o
 -11   3  13        0.03        2.89      2.44 o
 -10   3  13        0.00        1.09      1.86 o
  -9   3  13        0.20        4.57      2.87 o
  -8   3  13        0.11        3.17      2.94 o
  -7   3  13        0.36        9.55      3.88 o
  -6   3  13        0.91        8.76      5.62 o
  -5   3  13        0.06        7.77      4.54 o
  -4   3  13        1.77       11.70      6.09 o
  -3   3  13        0.62        4.31      3.91 o
  -2   3  13        0.03        6.89      4.23 o
  -1   3  13        1.90       10.53      4.60 o
   0   3  13        2.87       10.13      4.78 o
   1   3  13        0.05       -9.81      5.49 o
   2   3  13        9.24        8.01      5.78 o
   3   3  13        3.22        3.07      4.29 o
   4   3  13        2.34       10.06      4.27 o
   5   3  13        0.60       -1.51      4.20 o
 -11   4  13        0.21       -3.45      3.47 o
 -10   4  13        0.01        1.95      1.53 o
  -9   4  13        0.11        0.82      2.47 o
  -8   4  13        0.72        0.38      3.46 o
  -7   4  13        6.21        4.72      3.39 o
  -6   4  13        6.66        2.69      4.97 o
  -5   4  13        0.27        1.01      3.86 o
  -4   4  13        1.71        5.58      6.86 o
  -3   4  13        0.53        4.95      4.81 o
  -2   4  13        4.87       14.22      3.97 o
  -1   4  13        1.28       -0.06      5.36 o
   0   4  13        0.00        8.22      6.15 o
   1   4  13        1.43        5.63      5.54 o
   2   4  13        0.24       -2.08      3.89 o
   3   4  13        0.64        3.23      5.63 o
   4   4  13       15.26       17.10      4.45 o
   5   4  13        0.63        3.06      3.09 o
 -10   5  13        0.36       -1.07      3.18 o
  -9   5  13        0.05       -0.55      2.81 o
  -8   5  13        0.66        2.62      2.88 o
  -7   5  13        1.20        6.99      7.65 o
  -6   5  13        0.30        9.37      8.40 o
  -5   5  13        0.14        6.30      5.97 o
  -4   5  13        0.65       13.19      5.68 o
  -3   5  13        0.00        2.47      4.63 o
  -2   5  13        8.68        9.80      7.03 o
  -1   5  13        5.44       16.77      4.59 o
   0   5  13        0.03       -2.91      4.44 o
   1   5  13        3.78        2.63      4.66 o
   2   5  13        0.67        6.10      5.74 o
   3   5  13        1.54       10.93      4.01 o
   4   5  13        1.02        3.29      3.31 o
   5   5  13        0.01        0.44      3.27 o
 -10   6  13        0.51        1.84      1.35 o
  -9   6  13        0.04        4.78      3.28 o
  -8   6  13        1.36        4.98      3.19 o
  -7   6  13        1.21        3.77      4.92 o
  -6   6  13        0.02        1.25      3.24 o
  -5   6  13        0.04       -1.61      4.01 o
  -4   6  13        0.30        1.46      8.74 o
  -3   6  13        0.67        1.54      4.96 o
  -2   6  13        0.03       -2.25      2.74 o
  -1   6  13       13.47       14.54      7.61 o
   0   6  13        0.45        4.55      5.81 o
   1   6  13        3.08       11.35      5.60 o
   2   6  13        0.71        7.02      3.93 o
   3   6  13        1.14       11.18      5.77 o
   4   6  13        1.24        3.78      4.39 o
   5   6  13        0.01        2.55      3.01 o
 -10   7  13        0.27        4.18      2.76 o
  -9   7  13        0.00       -0.57      2.14 o
  -8   7  13        0.04        5.30      2.34 o
  -7   7  13        2.42        6.09      3.80 o
  -6   7  13        0.01       -0.83      3.91 o
  -5   7  13        0.61        4.16      3.08 o
  -4   7  13        3.41        9.40      7.20 o
  -3   7  13        0.23        4.78      4.50 o
  -2   7  13        8.39        9.33      7.02 o
  -1   7  13        0.19        5.11      6.31 o
   0   7  13        0.03        4.99      5.68 o
   1   7  13        0.06        7.40      5.67 o
   2   7  13        3.64       -2.91      4.58 o
   3   7  13        0.12        1.50      4.17 o
   4   7  13        1.11       -1.32      3.46 o
   5   7  13        0.16       -0.30      2.72 o
 -10   8  13        0.07       -0.37      1.95 o
  -9   8  13        0.04        0.85      1.58 o
  -8   8  13        0.07       -3.73      3.35 o
  -7   8  13        2.65        3.83      2.20 o
  -6   8  13        3.41        6.04      5.68 o
  -5   8  13        0.32        0.14      3.11 o
  -4   8  13        0.47        4.01      3.66 o
  -3   8  13        0.48        1.95      4.57 o
  -2   8  13        0.01        2.12      5.56 o
  -1   8  13        2.34        7.99      5.48 o
   0   8  13        2.76        5.21      5.13 o
   1   8  13        8.02        8.70      4.60 o
   2   8  13        1.39        8.23      3.54 o
   3   8  13        0.01        3.97      3.55 o
   4   8  13        0.98       -3.34      4.18 o
   5   8  13        0.45        3.13      3.03 o
 -10   9  13        0.51        0.99      2.42 o
  -9   9  13        1.13        5.26      3.38 o
  -8   9  13        1.72       -1.63      3.28 o
  -7   9  13        2.19        3.99      2.47 o
  -6   9  13        0.01        2.44      2.66 o
  -5   9  13        0.77        2.18      3.28 o
  -4   9  13        7.30        4.48      3.97 o
  -3   9  13        0.67        2.31      4.19 o
  -2   9  13        2.66        4.10      4.67 o
  -1   9  13        1.36        5.58      5.09 o
   0   9  13        0.02        2.66      4.13 o
   1   9  13        0.59        9.25      4.98 o
   2   9  13        0.59        8.55      3.13 o
   3   9  13        0.94        3.98      2.99 o
   4   9  13        0.44       10.46      2.54 o
  -9  10  13        0.10       -1.00      1.85 o
  -8  10  13        0.00        0.09      2.87 o
  -7  10  13        0.26        2.99      2.65 o
  -6  10  13        1.66        2.15      3.13 o
  -5  10  13        4.44        9.46      3.70 o
  -4  10  13        0.50        3.63      4.29 o
  -3  10  13        9.67        3.79      6.16 o
  -2  10  13        0.43        9.17      4.88 o
  -1  10  13        0.08        6.33      4.27 o
   0  10  13        4.77        0.26      4.55 o
   1  10  13        0.14        2.29      3.96 o
   2  10  13        3.91        8.69      3.30 o
   3  10  13        7.01        5.82      3.97 o
   4  10  13        2.47        1.55      2.76 o
  -9  11  13        0.05       -2.79      1.95 o
  -8  11  13        0.03       -0.40      3.15 o
  -7  11  13        0.14       -1.53      2.79 o
  -6  11  13        0.00       -2.86      2.28 o
  -5  11  13        0.75        2.66      4.29 o
  -4  11  13        0.03        6.31      4.57 o
  -3  11  13        1.20        9.69      3.45 o
  -2  11  13        0.01        3.84      4.99 o
  -1  11  13        0.16       -6.78      4.86 o
   0  11  13        0.61        1.86      3.68 o
   1  11  13        0.55        2.81      3.33 o
   2  11  13        0.05        5.61      4.31 o
   3  11  13        0.00        1.92      3.22 o
   4  11  13        2.01       -0.37      2.55 o
  -9  12  13        1.17        0.53      3.85 o
  -8  12  13        0.37        0.71      2.51 o
  -7  12  13        0.11       -2.95      1.87 o
  -6  12  13        0.57        2.90      2.86 o
  -5  12  13        2.41        7.26      4.27 o
  -4  12  13        5.80        4.04      4.82 o
  -3  12  13        8.41       12.64      4.22 o
  -2  12  13        0.44        7.58      3.78 o
  -1  12  13        0.09       12.68      8.19 o
   0  12  13        0.20       -0.60      3.24 o
   1  12  13        2.24        9.40      3.95 o
   2  12  13        5.47        7.04      3.15 o
   3  12  13       10.86        2.57      2.51 o
   4  12  13        0.04        8.47      3.98 o
  -8  13  13        0.29        1.05      1.92 o
  -7  13  13        0.12        2.97      2.28 o
  -6  13  13        0.26        3.66      2.76 o
  -5  13  13        0.12        2.95      2.86 o
  -4  13  13        5.28        9.08      3.89 o
  -3  13  13        2.40        0.21      3.51 o
  -2  13  13        0.97        8.53      3.55 o
  -1  13  13        1.34        3.79      4.02 o
   0  13  13        1.49        3.79      2.67 o
   1  13  13        0.06        2.32      2.66 o
   2  13  13        3.12        3.59      4.18 o
   3  13  13        2.47        3.43      1.91 o
  -8  14  13        0.75        0.62      1.43 o
  -7  14  13        0.95        0.51      1.76 o
  -6  14  13        0.73       -1.20      2.68 o
  -5  14  13        0.29        1.81      2.93 o
  -4  14  13        2.53        5.76      3.89 o
  -3  14  13        0.36        6.18      2.96 o
  -2  14  13        0.08        3.97      4.65 o
  -1  14  13        0.09        1.84      5.73 o
   0  14  13        0.12        0.96      3.05 o
   1  14  13        0.18        5.38      3.15 o
   2  14  13        0.01        0.89      2.66 o
   3  14  13        0.42       -0.89      2.33 o
  -8  15  13        0.02        0.36      1.00 o
  -7  15  13        0.13       -1.31      1.92 o
  -6  15  13        0.01        1.31      3.19 o
  -5  15  13        0.26        8.84      5.43 o
  -4  15  13        1.53        6.74      3.37 o
  -3  15  13        1.50        1.74      2.32 o
  -2  15  13        1.63       -0.66      3.17 o
  -1  15  13        0.32        2.77      3.74 o
   0  15  13        0.00        1.10      2.26 o
   1  15  13        0.02        1.10      3.17 o
   2  15  13        0.19        2.80      1.78 o
  -7  16  13        2.02        0.94      1.55 o
  -6  16  13        1.06        1.97      1.39 o
  -5  16  13        0.57       -1.86      2.86 o
  -4  16  13        0.80        1.77      2.72 o
  -3  16  13        4.53        4.05      3.10 o
  -2  16  13        1.19        0.58      2.66 o
  -1  16  13        0.33        0.52      2.71 o
   0  16  13        0.01        5.04      2.77 o
   1  16  13        0.25        5.71      1.97 o
   2  16  13        4.44        3.17      1.61 o
  -6  17  13        0.00        0.17      1.44 o
  -5  17  13        0.02        3.62      2.03 o
  -4  17  13        1.69        2.09      3.21 o
  -3  17  13        0.41        3.16      2.25 o
  -2  17  13        0.17       -0.20      2.15 o
  -1  17  13        0.44        4.67      1.79 o
   0  17  13        0.24        2.03      2.39 o
   1  17  13        0.40        4.39      2.69 o
  -5  18  13        0.10        3.24      1.79 o
  -4  18  13        0.05        2.53      2.06 o
  -3  18  13        0.02        3.88      2.14 o
  -2  18  13        0.02        0.94      1.80 o
  -1  18  13        1.43        1.71      2.49 o
   0  18  13        0.00       -1.68      2.21 o
  -4  19  13        0.66        2.29      2.51 o
  -3  19  13        0.17        5.19      3.97 o
  -2  19  13        0.00        1.07      1.59 o
 -10   0  14        1.10        0.53      1.73 o
  -9   0  14        0.74        0.86      3.13 o
  -8   0  14        0.89       -0.26      3.55 o
  -7   0  14        0.00        3.21      8.20 o
  -6   0  14        0.43        8.67      6.74 o
  -5   0  14        0.11        3.14     16.59 o
  -4   0  14        0.05       17.69     11.19 o
  -3   0  14        0.43       -4.58     30.72 o
  -2   0  14        8.15        1.85      6.78 o
  -1   0  14        3.09        0.38      6.30 o
   0   0  14       23.96        6.88     11.59 o
   1   0  14        1.63       -0.17      5.22 o
   2   0  14       48.50       29.09      7.26 o
   3   0  14       33.71       29.67      7.31 o
   4   0  14        5.41        9.73      5.45 o
 -10   1  14        0.00       -1.03      1.14 o
  -9   1  14        0.40        0.88      1.60 o
  -8   1  14        0.80        4.19      2.23 o
  -7   1  14        0.88        3.54      4.10 o
  -6   1  14        0.03        6.02      8.27 o
  -5   1  14        0.10       -2.08      8.25 o
  -4   1  14        0.12       -1.42      6.89 o
  -3   1  14        1.82        4.28      6.40 o
  -2   1  14        7.00        7.92      4.61 o
  -1   1  14        1.98       -0.43      5.69 o
   0   1  14       17.91       10.19      6.25 o
   1   1  14        5.28        1.40      3.19 o
   2   1  14        4.30        4.84      4.93 o
   3   1  14        2.29        4.09      3.29 o
   4   1  14        0.00       10.54      4.09 o
 -10   2  14        0.09        1.66      1.75 o
  -9   2  14        0.07        0.53      1.64 o
  -8   2  14        2.77        2.15      2.08 o
  -7   2  14        0.76       14.36      5.97 o
  -6   2  14        2.63        6.25      5.67 o
  -5   2  14        0.03       -0.98      7.19 o
  -4   2  14        2.16       -1.87      6.77 o
  -3   2  14        0.03        2.49      6.44 o
  -2   2  14        2.09        6.40      4.52 o
  -1   2  14        4.62        7.22      4.33 o
   0   2  14        1.09       -2.73      4.17 o
   1   2  14        8.16        9.14      4.49 o
   2   2  14        0.69       -1.66      5.95 o
   3   2  14        5.54        3.67      3.29 o
   4   2  14        0.84        2.94      3.49 o
 -10   3  14        0.08        0.71      1.18 o
  -9   3  14        1.23        1.47      1.64 o
  -8   3  14        2.83        9.27      2.72 o
  -7   3  14        1.32        2.98      5.74 o
  -6   3  14        0.05        6.37      7.73 o
  -5   3  14        0.07       -2.26      4.61 o
  -4   3  14        0.07        6.08      7.93 o
  -3   3  14        0.27      -10.47      5.52 o
  -2   3  14        2.84        7.19      6.16 o
  -1   3  14        0.00       -2.37      4.59 o
   0   3  14        6.12        9.16      4.69 o
   1   3  14        1.77        3.71      5.01 o
   2   3  14        0.71        9.30      4.86 o
   3   3  14        2.54       12.87      3.54 o
   4   3  14        0.05        2.28      2.52 o
 -10   4  14        0.21        1.04      1.66 o
  -9   4  14        0.28       -0.28      1.74 o
  -8   4  14        0.43        1.05      2.53 o
  -7   4  14        0.01       -3.42      3.12 o
  -6   4  14        0.35        2.17      4.64 o
  -5   4  14        0.50        2.35      5.78 o
  -4   4  14        5.78        7.42      4.43 o
  -3   4  14        0.28        3.72      6.55 o
  -2   4  14        0.77       -0.53      5.22 o
  -1   4  14        2.30        4.89      3.85 o
   0   4  14        0.35        3.86      5.08 o
   1   4  14        1.36        9.17      4.54 o
   2   4  14        2.20        3.29      3.00 o
   3   4  14        0.00        1.11      2.99 o
   4   4  14        1.25       -1.24      3.91 o
 -10   5  14        0.57       -0.13      1.10 o
  -9   5  14        0.80        2.18      3.06 o
  -8   5  14        2.33        3.71      2.66 o
  -7   5  14        1.52        2.47      5.02 o
  -6   5  14        1.91        3.36      3.22 o
  -5   5  14        0.09        2.01      8.08 o
  -4   5  14        0.50       10.79      4.18 o
  -3   5  14        3.03       10.09      4.65 o
  -2   5  14        0.14       -1.12      4.47 o
  -1   5  14        1.95        2.18      3.16 o
   0   5  14        0.76        4.32      3.49 o
   1   5  14        0.99        5.87      5.12 o
   2   5  14        0.12        9.70      4.47 o
   3   5  14        0.57        7.32      3.47 o
   4   5  14        0.00        7.36      2.94 o
  -9   6  14        0.03        2.26      1.55 o
  -8   6  14        0.00        2.83      1.99 o
  -7   6  14        0.87        8.59      3.22 o
  -6   6  14        0.24        0.80      3.77 o
  -5   6  14        0.98        4.20      7.08 o
  -4   6  14        0.65       -0.47      3.19 o
  -3   6  14        1.63        2.79      3.93 o
  -2   6  14        6.09        7.30      4.61 o
  -1   6  14        0.63        0.16      4.11 o
   0   6  14        0.00        4.37      3.57 o
   1   6  14        0.02        1.15      3.52 o
   2   6  14        0.57        7.61      5.44 o
   3   6  14        4.04        4.99      3.00 o
   4   6  14        0.06        7.17      3.97 o
  -9   7  14        0.17        0.78      1.23 o
  -8   7  14        0.42        1.83      2.17 o
  -7   7  14        1.05        3.66      2.33 o
  -6   7  14        0.00        6.62      3.56 o
  -5   7  14        1.11       10.38      5.92 o
  -4   7  14        0.54        5.25      3.96 o
  -3   7  14        1.16        3.24      3.69 o
  -2   7  14        0.08        7.09      4.01 o
  -1   7  14        0.10       -2.07      5.06 o
   0   7  14        0.19        8.91      5.73 o
   1   7  14        0.28       -3.84      2.25 o
   2   7  14        0.19        5.62      3.40 o
   3   7  14        0.01        0.19      3.39 o
   4   7  14        1.19        4.07      2.59 o
  -9   8  14        0.21        0.64      1.71 o
  -8   8  14        0.12       -0.83      2.39 o
  -7   8  14        2.99        0.78      2.44 o
  -6   8  14        0.99        1.39      2.47 o
  -5   8  14        3.71        4.93      3.34 o
  -4   8  14       10.82       16.42      3.49 o
  -3   8  14        2.88       14.60      5.84 o
  -2   8  14        1.75        1.84      3.46 o
  -1   8  14        5.55       11.88     17.45 o
   0   8  14        0.00       10.67      3.71 o
   1   8  14        0.37        6.30      2.69 o
   2   8  14        0.14       -0.40      3.02 o
   3   8  14        3.29        2.91      3.35 o
  -9   9  14        0.10       -0.62      1.83 o
  -8   9  14        0.25       -2.60      2.06 o
  -7   9  14        1.91        1.20      4.31 o
  -6   9  14        0.41        5.44      3.47 o
  -5   9  14        0.92        5.01      2.89 o
  -4   9  14        0.10        4.34      4.13 o
  -3   9  14        2.94        3.05      3.54 o
  -2   9  14        7.55       18.54      4.17 o
  -1   9  14        4.28        3.06      4.53 o
   0   9  14        6.03        0.15      3.24 o
   1   9  14        0.40        2.10      3.58 o
   2   9  14        0.86        6.67      3.36 o
   3   9  14        1.06        7.74      2.08 o
  -9  10  14        0.27       -0.14      2.31 o
  -8  10  14        0.02       -2.04      2.35 o
  -7  10  14        0.54        2.47      2.26 o
  -6  10  14        1.28        2.96      2.35 o
  -5  10  14        1.00       -2.00      3.26 o
  -4  10  14        0.44        5.29      2.68 o
  -3  10  14        0.02        5.60      3.06 o
  -2  10  14        0.03        2.26      4.39 o
  -1  10  14        3.80        4.68      3.39 o
   0  10  14        0.20        9.69      5.38 o
   1  10  14        1.54        7.24      5.18 o
   2  10  14        2.69        6.54      3.25 o
   3  10  14        1.36        7.41      3.80 o
  -8  11  14        0.06       -1.41      2.07 o
  -7  11  14        0.32        3.97      3.04 o
  -6  11  14        0.47       -2.50      2.65 o
  -5  11  14        3.59        3.96      2.50 o
  -4  11  14        1.35        4.28      2.26 o
  -3  11  14        0.52       -1.04      2.68 o
  -2  11  14        1.17        1.20      3.78 o
  -1  11  14        0.05        5.29      3.83 o
   0  11  14        0.46        2.63      3.18 o
   1  11  14        2.63        3.38      3.71 o
   2  11  14        0.52       -1.56      2.08 o
  -8  12  14        0.77        0.23      1.54 o
  -7  12  14        0.84        3.08      2.32 o
  -6  12  14        0.44        2.01      2.17 o
  -5  12  14        0.21        3.00      2.22 o
  -4  12  14        6.04        5.17      3.92 o
  -3  12  14        2.35        2.25      2.44 o
  -2  12  14        0.72        2.05      4.02 o
  -1  12  14        0.84       -0.10      2.86 o
   0  12  14        0.52        2.71      2.63 o
   1  12  14        2.94        1.61      3.13 o
   2  12  14        0.30        3.56      2.56 o
  -7  13  14        0.07       -1.28      1.83 o
  -6  13  14        0.38        0.17      2.49 o
  -5  13  14        0.00        1.29      2.24 o
  -4  13  14        0.97        2.12      2.35 o
  -3  13  14        0.19        1.83      1.94 o
  -2  13  14        0.29        2.34      2.30 o
  -1  13  14        0.71        3.31      3.89 o
   0  13  14        0.00        4.20      3.08 o
   1  13  14        1.41        3.97      2.77 o
   2  13  14        0.29        2.04      2.04 o
  -7  14  14        0.32       -0.12      1.89 o
  -6  14  14        0.49       -0.70      1.68 o
  -5  14  14        1.90        4.02      3.05 o
  -4  14  14       12.32        3.82      2.34 o
  -3  14  14        6.05        4.95      2.84 o
  -2  14  14        0.82        3.74      1.89 o
  -1  14  14        0.23        1.04      3.01 o
   0  14  14        0.30        5.82      2.29 o
   1  14  14        7.44        1.04      2.45 o
  -6  15  14        1.03        0.98      1.40 o
  -5  15  14        0.06        1.51      1.74 o
  -4  15  14        0.47        3.64      2.04 o
  -3  15  14        0.36        1.73      1.51 o
  -2  15  14        0.05        2.31      1.68 o
  -1  15  14        1.17        7.66      2.31 o
   0  15  14        0.90       -2.85      2.65 o
  -5  16  14        0.00        2.96      1.83 o
  -4  16  14        0.35        0.28      2.21 o
  -3  16  14        0.03        2.75      3.26 o
  -2  16  14        0.53        0.26      1.58 o
  -1  16  14        0.03       -0.16      2.19 o
  -3  17  14        0.03        1.99      1.87 o
  -2  17  14        0.14        4.56      2.90 o
  -9   1  15        0.54       -1.90      1.49 o
  -8   1  15        1.46        1.64      1.85 o
  -7   1  15        0.39        0.86      2.40 o
  -6   1  15        1.24       -6.20      4.72 o
  -5   1  15        1.22        0.54      3.83 o
  -4   1  15        1.91       12.60      8.28 o
  -3   1  15        0.03       11.95      5.65 o
  -2   1  15        0.04       25.92     14.53 o
  -1   1  15        0.10        7.08      3.97 o
   0   1  15       11.29        5.12      5.17 o
   1   1  15        4.72       -1.62      3.90 o
   2   1  15       20.51        8.20      3.69 o
   3   1  15        2.98        5.90      2.46 o
  -9   2  15        0.18        1.22      1.33 o
  -8   2  15        0.92        1.47      1.68 o
  -7   2  15        0.00        3.02      3.04 o
  -6   2  15        0.05       -4.05      4.23 o
  -5   2  15        0.43        4.21      5.15 o
  -4   2  15        0.01        3.98      6.12 o
  -3   2  15        2.47        4.48      6.24 o
  -2   2  15       10.71        8.71      6.72 o
  -1   2  15        2.95        0.20      3.02 o
   0   2  15        2.71        6.23      2.89 o
   1   2  15        0.00        5.01      3.62 o
   2   2  15        0.06        3.05      3.41 o
   3   2  15        0.05        3.38      4.68 o
  -9   3  15        0.29       -1.55      1.37 o
  -8   3  15        0.71        2.45      1.58 o
  -7   3  15        0.18        4.07      2.86 o
  -6   3  15        0.85        3.51      4.30 o
  -5   3  15        0.45       -2.02      3.11 o
  -4   3  15        4.82       -2.05      4.96 o
  -3   3  15        1.20       -4.44      5.35 o
  -2   3  15        0.26        2.02      3.27 o
  -1   3  15        0.76        3.13      3.10 o
   0   3  15        0.55        3.90      2.88 o
   1   3  15        7.07        3.77      2.02 o
   2   3  15        0.04        4.21      3.18 o
   3   3  15        0.22        4.37      4.29 o
  -9   4  15        0.29        1.52      1.28 o
  -8   4  15        0.67        0.27      1.66 o
  -7   4  15        0.05       -0.65      2.78 o
  -6   4  15        0.06        6.97      2.52 o
  -5   4  15        0.00        6.05      3.36 o
  -4   4  15        0.13        5.11      5.26 o
  -3   4  15        1.09        8.95      7.48 o
  -2   4  15        4.83       12.09      3.30 o
  -1   4  15        1.11        0.42      3.60 o
   0   4  15        1.73        2.34      2.02 o
   1   4  15        0.04        3.97      2.50 o
   2   4  15        0.91        2.04      2.00 o
   3   4  15        0.45        6.37      2.68 o
  -9   5  15        0.16        1.21      0.94 o
  -8   5  15        0.03        1.77      2.53 o
  -7   5  15        0.02        3.13      2.38 o
  -6   5  15        0.00        0.39      2.70 o
  -5   5  15        0.50       -7.76      3.88 o
  -4   5  15        0.12       -2.21      3.32 o
  -3   5  15        0.74       -0.74      4.02 o
  -2   5  15        0.34        9.08      3.16 o
  -1   5  15        0.02        0.25      3.82 o
   0   5  15        0.80       -0.46      4.81 o
   1   5  15        5.03        2.34      2.91 o
   2   5  15        2.39        4.83      3.31 o
  -8   6  15        0.05        0.35      1.25 o
  -7   6  15        0.14       -3.97      2.32 o
  -6   6  15        0.16        4.84      2.85 o
  -5   6  15        0.23        2.78      3.33 o
  -4   6  15        0.98        1.29      3.90 o
  -3   6  15        0.01        0.20      3.97 o
  -2   6  15        0.18        8.13      6.10 o
  -1   6  15        0.10        4.09      3.02 o
   0   6  15        0.06        6.08      3.31 o
   1   6  15        0.05        3.21      3.58 o
   2   6  15        1.62        4.41      2.54 o
  -8   7  15        0.55        0.32      1.87 o
  -7   7  15        1.24        2.91      2.11 o
  -6   7  15        0.22        3.59      2.32 o
  -5   7  15        6.24        5.64      3.28 o
  -4   7  15        2.01        0.42      3.31 o
  -3   7  15        0.24        3.16      3.55 o
  -2   7  15        0.24        5.89      2.84 o
  -1   7  15        0.66        6.08      2.94 o
   0   7  15        2.04       -0.12      2.93 o
   1   7  15        0.65        9.26      2.86 o
   2   7  15        3.94        4.84      2.76 o
  -8   8  15        0.67        0.38      1.86 o
  -7   8  15        0.54        0.58      1.62 o
  -6   8  15        0.00        6.91      2.56 o
  -5   8  15        0.01        2.68      2.50 o
  -4   8  15        0.21        9.77      5.56 o
  -3   8  15        2.48        1.72      4.16 o
  -2   8  15        3.86        6.35      3.00 o
  -1   8  15        1.85        6.34      5.51 o
   0   8  15        3.49        4.75      3.35 o
   1   8  15        1.01        2.27      3.34 o
   2   8  15        0.31       -1.28      2.67 o
  -8   9  15        0.21        0.95      1.42 o
  -7   9  15        0.31        5.05      1.84 o
  -6   9  15        0.08       -3.03      2.26 o
  -5   9  15        3.17        4.44      2.96 o
  -4   9  15        0.02       -3.91      2.85 o
  -3   9  15        0.95        4.45      2.10 o
  -2   9  15        0.01        2.99      1.98 o
  -1   9  15        0.88        0.52      2.51 o
   0   9  15        6.11        4.15      2.51 o
   1   9  15        1.84        2.35      2.48 o
  -7  10  15        0.30       -0.19      2.31 o
  -6  10  15        1.26        0.48      2.28 o
  -5  10  15        2.46        0.26      2.50 o
  -4  10  15        1.40        5.03      2.88 o
  -3  10  15        4.32        5.18      3.77 o
  -2  10  15        0.32        0.98      2.90 o
  -1  10  15        2.31        2.83      3.09 o
   0  10  15        6.82        1.40      2.62 o
   1  10  15        2.46        1.74      2.98 o
  -7  11  15        0.01        1.79      1.77 o
  -6  11  15        0.00       -1.94      2.26 o
  -5  11  15        0.17       -1.72      2.70 o
  -4  11  15        0.15        0.31      2.45 o
  -3  11  15        0.13       -0.43      2.27 o
  -2  11  15        0.26        4.69      3.18 o
  -1  11  15        0.08        3.26      2.81 o
   0  11  15        2.19        3.45      2.29 o
   1  11  15        1.45        0.91     10.17 o
  -6  12  15        0.24        0.65      2.00 o
  -5  12  15        0.92       -0.91      1.89 o
  -4  12  15        1.00        1.49      1.76 o
  -3  12  15        0.59        0.68      2.68 o
  -2  12  15        0.80        2.68      2.20 o
  -1  12  15        0.00       -0.52      2.75 o
   0  12  15        1.94        5.09      1.90 o
  -5  13  15        2.27       -0.47      1.48 o
  -4  13  15        2.20        3.73      2.40 o
  -3  13  15        1.14       -0.51      1.84 o
  -2  13  15        0.32        0.83      1.96 o
  -1  13  15        0.06        2.50      2.40 o
  -4  14  15        0.00        0.61      1.32 o
  -3  14  15        0.08        1.20      2.07 o
  -2  14  15        0.44       -0.56      1.94 o
  -8   0  16        0.03        1.71      1.74 o
  -7   0  16        0.27       11.14      3.58 o
  -6   0  16        0.05        9.92      5.21 o
  -5   0  16        1.28        0.31     11.23 o
  -4   0  16        0.81        6.00      7.10 o
  -3   0  16        5.24        1.77      6.00 o
  -2   0  16        0.40        2.91     12.28 o
  -1   0  16        1.88        4.78      9.56 o
   0   0  16        1.73        4.87      6.57 o
   1   0  16        5.36       -0.20      3.81 o
  -8   1  16        0.11       -1.71      2.99 o
  -7   1  16        0.02        1.06      2.49 o
  -6   1  16        0.00        0.41      2.60 o
  -5   1  16        0.12        6.52      2.85 o
  -4   1  16        0.37       -0.51      3.29 o
  -3   1  16        0.17       15.26      7.47 o
  -2   1  16        1.55      -12.57      6.28 o
  -1   1  16        0.31        3.97      6.44 o
   0   1  16        0.24        5.80      3.66 o
   1   1  16        0.64        2.19      2.05 o
  -7   2  16        0.12        0.88      2.40 o
  -6   2  16        0.23        1.89      1.51 o
  -5   2  16        0.75        2.40      3.30 o
  -4   2  16        0.19       -2.90      4.03 o
  -3   2  16        1.17        2.08      3.72 o
  -2   2  16        0.01        7.03      5.92 o
  -1   2  16        0.37        3.89      4.02 o
   0   2  16        0.08        4.12      3.08 o
   1   2  16        0.19        1.27      2.23 o
  -7   3  16        0.00       -0.47      1.58 o
  -6   3  16        0.65        0.60      2.80 o
  -5   3  16        0.65        5.94      3.83 o
  -4   3  16        0.00        4.70      3.85 o
  -3   3  16        2.80        5.72      3.41 o
  -2   3  16        3.86        6.20      3.32 o
  -1   3  16        1.27        0.46      4.42 o
   0   3  16        0.58        7.23      5.58 o
   1   3  16        3.67        5.21      1.97 o
  -7   4  16        0.38        0.92      1.94 o
  -6   4  16        0.07        0.71      2.46 o
  -5   4  16        0.01        2.63      2.79 o
  -4   4  16        0.45       -2.62      2.84 o
  -3   4  16        1.81        0.33      2.95 o
  -2   4  16        0.84        6.71      2.62 o
  -1   4  16        0.78        3.38      2.68 o
   0   4  16        1.74        9.39      3.15 o
   1   4  16        7.20        3.58      2.92 o
  -7   5  16        0.00       -0.17      1.49 o
  -6   5  16        0.42       -1.19      1.74 o
  -5   5  16        0.78       -0.85      2.41 o
  -4   5  16        0.43        3.38      2.62 o
  -3   5  16        0.27        0.45      3.07 o
  -2   5  16        0.00        3.43      2.63 o
  -1   5  16        1.57       -3.38      2.55 o
   0   5  16        0.66        0.68      1.96 o
  -7   6  16        0.03        1.91      1.42 o
  -6   6  16        0.29        0.61      2.34 o
  -5   6  16        1.72        2.93      2.75 o
  -4   6  16        0.08       -1.45      2.93 o
  -3   6  16        0.03        5.97      3.25 o
  -2   6  16        0.00        3.37      3.61 o
  -1   6  16        0.56        4.16      2.97 o
   0   6  16        0.19        5.72      2.81 o
  -6   7  16        0.14        2.65      1.41 o
  -5   7  16        0.88        6.08      1.88 o
  -4   7  16        2.35        3.93      3.15 o
  -3   7  16        0.67        3.93      2.26 o
  -2   7  16        0.84        6.56      2.71 o
  -1   7  16        0.00        3.82      2.94 o
   0   7  16        1.14       -1.12      3.20 o
  -6   8  16        0.23        2.81      1.46 o
  -5   8  16        0.21        0.15      1.94 o
  -4   8  16        0.12        5.86      3.42 o
  -3   8  16        1.08        4.03      2.26 o
  -2   8  16        0.08        4.00      2.20 o
  -1   8  16        0.54        0.17      2.41 o
  -5   9  16        0.01        1.23      1.81 o
  -4   9  16        0.01        2.96      1.97 o
  -3   9  16        1.53        3.37      1.96 o
  -2   9  16        1.05        1.20      2.39 o
  -1   9  16        3.31        2.66      1.95 o
  -5  10  16        0.01       -0.77      4.87 o
  -4  10  16        0.01       -3.63      2.30 o
  -3  10  16        1.63        0.53      1.69 o
  -2  10  16        0.19       -1.02      3.11 o
  -5   1  17        0.04       -2.79      3.94 o
  -4   1  17        0.85        1.20      3.12 o
  -3   1  17        1.47       -1.55      2.37 o
  -2   1  17        0.03        2.51      6.94 o
  -5   2  17        0.35        5.27      3.78 o
  -4   2  17        0.83       -5.11      3.69 o
  -3   2  17        0.07        4.20      4.56 o
  -2   2  17        0.13        0.55      8.82 o
  -4   3  17        0.13       -2.36      2.07 o
  -3   3  17        0.55        6.87      3.49 o
 
